# Supplementary material for: Response of the human gut and saliva microbiome to urbanization in Cameroon
Source: Sci Rep. 2020 Feb 18;10:2856. doi: 10.1038/s41598-020-59849-9 (PMC7028744; doi:10.1038/s41598-020-59849-9)
Supplement: Supplementary file 2 — Supplementary information2 [file 41598_2020_59849_MOESM2_ESM.xlsx]

## Sheet: Table S1
Supplementary Table 1. Contextual information about the sampled individuals. Sample date and metadata for each individual whose microbiome was sequenced in this study. At the end of the table the additional variables describing the individuals but not used in the models are added in grey. This is the metadata as is, including the missing values. Datasets with imputed missing values that were used…
					Anthropometric data				Stool consistency	Parasitological data					Medical data					Ethnographical data		Sanitary and habitat-related data						24h-recall dietary data
Sampling date	Subject	Location	Urbanization level	Sex	Age	Weight (kg)	Height (cm)	BMI	Bristol stool scale score	Entamoeba presence	Entamoeba abundance	Yeast presence	Worms presence	No gut eukaryotes	Months since last antibiotics use	Months since last antiparasitics use	Traditional medicine use frequency	Purging	Smoking habits	Number of children	Education	Number of cohabitants	Type of floor in the house	Type of toilette	Animals in the house	Access to electricity	Water source	24h-recall: energy_kcal	24h-recall: water_g	24h-recall: alcohol_mg	24h-recall: proteins_g	24h-recall: lipids_g	24h-recall: glucids_g	24h-recall: fibres_g	24h-recall: ash_g	24h-recall: Ca_mg	24h-recall: Fe_mg	24h-recall: Mg_mg	24h-recall: P_mg	24h-recall: K_mg	24h-recall: Na_mg	24h-recall: Zn_mg	24h-recall: Cu_mg	24h-recall: vitA_um	24h-recall: ret_ug	24h-recall: betacar_ug	24h-recall: vitD_ug	24h-recall: vitE_mg	24h-recall: vitB1_mg
2017-05-22	BEB01	Mbalmayo	semi-urban	M	41	92.2	169	32.3	3	yes	3_Ab	no	no	no	NA	2_6-12m	4_onceAweek+	no	0_no	6	NA	4	soil	squat	yes	yes	0_wells	2107.3	2323.7	82.7	131.1	25	194.8	13.2	22	1206.8	37.6	447.4	1660.6	5397.1	2383.2	8.4	1.4	679.5	13	18068.3	1	4	1.4
2017-05-22	BEB02	Mbalmayo	semi-urban	F	47	50.9	156	20.9	7	no	0_none	yes	no	no	3_4-6m	4_2-3m	0_never	no	0_no	5	2_secondary	8	cement	squat	no	yes	0_wells	1858.2	735.7	0	59	37.4	321.5	12.8	7.3	136.7	7.9	197.1	769.6	1366.7	558.9	6	1.1	240.6	96.6	1730.3	5.9	8.6	0.6
2017-05-22	BEB03	Mbalmayo	semi-urban	F	46	50.4	157	20.4	6	no	0_none	yes	no	no	1_1y+	4_2-3m	1_rarely	yes	3_longtime	0	1_primary	10	cement	squat	no	yes	0_wells	2302.5	1609.7	0	91.7	10.5	460.2	42	22.8	1409.4	27.1	560.8	1052	6009.9	948	8.2	1.8	4666.3	13	59188.9	1	20.8	1.5
2017-05-22	BEB04	Mbalmayo	semi-urban	M	32	59.5	171.5	20.2	3.5	no	0_none	no	no	no	3_4-6m	4_2-3m	0_never	no	0_no	1	3_university	2	cement	sit	yes	yes	1_pumps	1126.3	461.9	0	95.9	30.7	116.6	10.6	10.3	725.3	4.4	212.2	835.9	1772.4	828.5	4.9	0.8	1681.2	22.5	19862.6	1.8	6.1	0.7
2017-05-23	BEB05	Mbalmayo	semi-urban	F	44	71.9	165.5	26.3	3	yes	3_Ab	no	no	no	2_6-12m	4_2-3m	2_onceAyear+	no	0_no	6	2_secondary	8	cement	squat	no	yes	0_wells	681.6	671.1	24.8	44.5	9.3	61.6	9.3	5.5	342.8	2.7	124.3	456.7	1240.4	782.5	1.9	0.5	52.4	6.8	453.1	2	2.6	0.2
2017-05-23	BEB06	Mbalmayo	semi-urban	F	55	97.3	165.4	35.6	4	no	0_none	no	no	yes	3_4-6m	1_1y+	0_never	no	0_no	5	2_secondary	4	cement	sit	no	yes	2_tap	1643.8	1247.2	49.5	22.8	50.6	187.6	15.4	6.8	288.2	7	210.7	520.9	2534.7	587.6	2.5	0.9	499.3	57.5	2899.6	0.6	7	0.4
2017-05-23	BEB07	Mbalmayo	semi-urban	M	20	67.9	178.5	21.3	4	no	0_none	yes	no	no	2_6-12m	2_6-12m	0_never	no	0_no	0	2_secondary	11	cement	squat	yes	yes	0_wells	3532.7	1237.4	0	72.7	103.8	576.9	41.7	20.1	748.1	18.6	520.4	1273.9	3747.3	1980.1	11.2	1.9	5121.3	0	63140.4	0	23	1.2
2017-05-22	BEB08	Mbalmayo	semi-urban	M	56	60.9	175.5	19.8	NA	no	0_none	no	no	yes	2_6-12m	3_4-6m	0_never	no	0_no	5	2_secondary	10	cement	sit	yes	yes	0_wells	3585.4	2188.6	0	130.1	127.9	478.5	76.6	35.6	3735	71.4	839.8	1851.2	8017	261.1	9.7	3.1	4875.5	6.8	58484.4	0.4	50.6	3.2
2017-05-23	BEB09	Mbalmayo	semi-urban	M	42	100.5	192	27.3	4	no	0_none	no	no	yes	0_never	5_1m	3_onceAmonth+	no	0_no	4	2_secondary	8	soil	squat	yes	yes	0_wells	2491.1	1775.1	0	162.5	42.3	365.1	22.6	18.7	1292.1	10.4	380.8	1459.8	3735.5	849.9	8.4	1.6	530.3	165.8	2263.6	4.2	7.6	0.7
2017-05-23	BEB10	Mbalmayo	semi-urban	F	47	55.3	162	21.1	3	yes	3_Ab	no	no	no	3_4-6m	0_never	4_onceAweek+	no	0_no	9	1_primary	12	soil	squat	yes	yes	0_wells	866.6	343	0	18	43.5	100.8	7.9	3.8	69.2	3.6	104.3	270.4	665.3	441.1	2.3	0.5	1690.3	0	20293.2	0	7.8	0.3
2017-05-23	BEB11	Mbalmayo	semi-urban	F	55	64.1	157	26	3	yes	3_Ab	no	no	no	1_1y+	0_never	0_never	no	0_no	5	1_primary	10	soil	squat	yes	yes	0_wells	1084.3	750.7	0	22.6	27.6	186.2	18.8	4.7	127.4	7.5	134.6	341.3	1535.8	200.4	2.8	0.9	4033.3	3.4	47500.6	0.2	11.6	0.8
2017-05-23	BEB12	Mbalmayo	semi-urban	M	53	68.2	184	20.1	4	no	0_none	yes	no	no	1_1y+	1_1y+	3_onceAmonth+	no	0_no	3	3_university	3	cement	squat	no	yes	0_wells	7275.3	4530.7	150	237.8	119.7	1048.9	80.4	148	3072.4	204.1	912.6	3491.4	26118.2	1837	15	4.5	5762.9	92.4	85031.9	31.2	38.2	3
2017-05-23	BEB13	Mbalmayo	semi-urban	F	22	44.6	152	19.3	3	no	0_none	yes	no	no	4_2-3m	0_never	4_onceAweek+	yes	0_no	3	2_secondary	6	cement	squat	no	yes	0_wells	1505	779.1	0	27.1	73.6	183.4	11.3	4.1	95	4.3	119.9	408.9	651.7	87.1	3.7	0.7	4850.2	0	57814.6	0	13.4	0.3
2017-05-23	BEB14	Mbalmayo	semi-urban	M	24	78.6	191	21.5	4	no	0_none	no	no	no	0_never	4_2-3m	0_never	no	3_longtime	3	2_secondary	6	cement	squat	no	yes	0_wells	1964.4	1782.4	80	104.9	67.1	95.3	9.6	62.8	347.8	88.4	147	1010.4	9425.3	68.1	9	0.9	2440.1	0	29296.9	0.5	12.8	0.3
2017-05-23	BEB15	Mbalmayo	semi-urban	F	42	66.1	154	27.9	4	no	0_none	no	no	yes	1_1y+	1_1y+	4_onceAweek+	yes	0_no	3	2_secondary	6	cement	squat	yes	yes	0_wells	1257.9	1234.8	62	67.2	35.5	58.9	9.8	47.8	353.6	64.6	92.3	738.6	7420.2	392.2	1.2	0.4	234.9	26.7	341.8	5.9	2.4	0.3
2017-05-23	BEB16	Mbalmayo	semi-urban	F	20	40.5	141.5	20.2	5	yes	1_rare	no	no	no	3_4-6m	0_never	3_onceAmonth+	no	0_no	0	2_secondary	14	soil	sit	yes	yes	2_tap	2124	1468.4	0	60.3	41.8	376.6	45.5	18.1	1401.2	29	405.5	1042.8	4590.3	1034.3	6.7	2.3	3843.9	6.8	60195.2	0.6	19.3	1.7
2017-05-23	BEB17	Mbalmayo	semi-urban	M	46	56.1	153.6	23.8	6	yes	3_Ab	no	no	no	3_4-6m	0_never	4_onceAweek+	no	0_no	8	1_primary	10	cement	squat	yes	yes	0_wells	1959.6	2620.2	150	107.4	15.6	84.8	3.6	110.1	531.1	155.5	62	1133.4	16049.1	232.7	2.3	0.4	85.1	9.6	906.2	0.5	3.8	0.1
2017-05-24	BEB18	Mbalmayo	semi-urban	F	50	73.5	166.9	26.4	2	yes	2_some	no	no	no	1_1y+	1_1y+	3_onceAmonth+	yes	0_no	8	1_primary	7	cement	squat	no	yes	2_tap	1734	1296.7	35.1	37.7	40.9	242.4	23.4	6.7	215.2	9.6	220.4	574.7	2320.3	1417.4	2.6	1.1	2834.7	69.9	31531.7	0.9	16.7	1.1
2017-05-24	BEB19	Mbalmayo	semi-urban	F	30	65.7	162.7	24.8	2	no	0_none	no	no	yes	4_2-3m	4_2-3m	0_never	no	0_no	4	3_university	5	cement	squat	no	yes	1_pumps	2160.6	1022.2	0	141.8	45.8	295.4	16.7	15.6	1083.9	10.4	323.6	1181.8	2921.2	1422.6	6.1	1.7	697	54.5	7602.7	2.5	22.5	1.2
2017-05-24	BEB20	Mbalmayo	semi-urban	M	28	69.7	172.9	23.3	NA	NA	NA	NA	NA	NA	NA	NA	NA	NA	NA	5	2_secondary	9	cement	squat	no	yes	2_tap	NA	NA	NA	NA	NA	NA	NA	NA	NA	NA	NA	NA	NA	NA	NA	NA	NA	NA	NA	NA	NA	NA
2017-05-24	BEB21	Mbalmayo	semi-urban	M	24	69.7	174.8	22.8	4	yes	3_Ab	no	yes	no	1_1y+	0_never	4_onceAweek+	no	1_recent	2	1_primary	8	cement	squat	no	yes	2_tap	3341.9	2430.2	72	112.7	77.7	421.9	46.3	64.4	1233.1	84	517.8	1663.7	12127.8	325.3	7.3	2.2	1905	51.9	31474.3	9.7	12	1.1
2017-05-24	BEB22	Mbalmayo	semi-urban	M	27	73	180.2	22.5	2	no	0_none	no	no	yes	2_6-12m	NA	0_never	no	0_no	1	1_primary	10	cement	sit	yes	yes	1_pumps	2231.7	1147	0	72	88.8	285.9	23.1	16	1255	28.2	341	1103.6	3512.1	177.5	7.1	1.6	3788.4	42.8	62920.7	7.6	17.8	1
2017-05-24	BEB23	Mbalmayo	semi-urban	M	53	59.9	166.5	21.6	4	yes	1_rare	no	yes	no	2_6-12m	2_6-12m	0_never	no	0_no	4	2_secondary	4	cement	sit	yes	yes	2_tap	1620.2	1761.4	62.5	152	33.4	68.4	10.3	56.7	1030.5	68.5	258	1346.9	9090.2	401.3	4	0.7	479.6	59.4	5047.4	14.6	5.6	0.5
2017-05-24	BEB24	Mbalmayo	semi-urban	F	57	73.9	166	26.8	2	no	0_none	no	no	yes	5_1m	3_4-6m	3_onceAmonth+	no	0_no	5	2_secondary	5	cement	squat	no	yes	2_tap	1698.4	430	0	17.5	36.6	324.8	14.4	5.6	172	4.1	192.6	359.7	951	542.8	3	1.3	8.8	3.4	61.7	0.2	2	0.2
2017-05-24	BEB25	Mbalmayo	semi-urban	F	18	55.5	155.4	23	2	yes	3_Ab	no	no	no	2_6-12m	0_never	0_never	yes	0_no	0	2_secondary	4	cement	squat	no	yes	2_tap	1437.9	684.7	0	54.5	62.7	163.8	27	13.1	1437.7	30.5	330.3	943	2693.6	128.4	6.4	1.4	3859.6	3.4	59017.7	0.2	16.8	1.3
2017-05-24	BEB26	Mbalmayo	semi-urban	F	32	71	153	30.3	4	no	0_none	no	no	yes	4_2-3m	3_4-6m	0_never	no	0_no	4	2_secondary	7	cement	squat	no	yes	2_tap	704.4	523.5	0	30.7	18	104.9	9.6	4.8	146.4	3.4	109.8	416.2	1095.9	139.9	3	0.6	101.8	26.2	906.2	4.9	3.9	0.2
2017-05-24	BEB27	Mbalmayo	semi-urban	F	21	64.8	162	24.7	3	yes	2_some	no	no	no	4_2-3m	NA	0_never	no	0_no	0	2_secondary	2	cement	squat	no	yes	2_tap	2587.6	1079.2	0	46.9	125.6	317.3	36.8	10.3	499.3	9.2	371.1	818.7	2492.9	679.8	7	1.8	4215	0	40520.7	0	13.6	0.3
2017-05-24	BEB28	Mbalmayo	semi-urban	F	28	55.2	162.2	21	1	yes	3_Ab	no	no	no	3_4-6m	3_4-6m	0_never	yes	0_no	2	3_university	8	cement	squat	yes	yes	0_wells	3343.2	983.6	0	33.8	16.3	765.4	37.5	15.6	1309.3	22.6	266.5	615.1	3040.3	74	3.9	1.4	3261.4	0	39171	0	15.5	1.3
2017-05-24	BEB29	Mbalmayo	semi-urban	M	23	66.2	177.5	21	5	no	0_none	no	no	yes	3_4-6m	2_6-12m	0_never	no	0_no	1	2_secondary	7	soil	squat	yes	yes	0_wells	2715.9	2140.9	50	144.6	70.8	287.5	20.9	52.4	930.3	68.2	346.1	1531.2	7823.5	690.3	5.9	1	2196.5	103.7	13582.6	20.2	16.1	1
2017-05-24	BEB30	Mbalmayo	semi-urban	F	54	78.4	163.1	29.5	4	no	0_none	yes	no	no	3_4-6m	2_6-12m	0_never	no	0_no	4	2_secondary	4	cement	sit	no	yes	0_wells	NA	NA	NA	NA	NA	NA	NA	NA	NA	NA	NA	NA	NA	NA	NA	NA	NA	NA	NA	NA	NA	NA
2017-05-24	BEB31	Mbalmayo	semi-urban	F	50	73.8	165.4	27	2	yes	3_Ab	no	no	no	4_2-3m	4_2-3m	0_never	no	0_no	6	1_primary	10	cement	squat	yes	yes	1_pumps	1573.8	920.5	0	41.9	53.9	230.3	26.1	10.3	857.3	18.2	279.3	501.4	1814.5	261.1	3	0.8	3660	3.4	32733.8	1.3	21.4	1
2017-05-24	BEB32	Mbalmayo	semi-urban	M	30	94.3	168.6	33.2	3	no	0_none	no	no	yes	2_6-12m	2_6-12m	0_never	no	0_no	4	NA	5	cement	squat	no	yes	1_pumps	1595.3	1496.2	0	59.4	26.1	280.6	18.9	9.4	453.1	8.3	254.4	855.2	2121.1	240.7	6.9	1.2	711.1	8.6	8325.4	0.7	6.3	0.6
2017-05-24	BEB33	Mbalmayo	semi-urban	M	54	51.6	160.3	20.1	2	yes	3_Ab	no	no	no	1_1y+	0_never	0_never	no	3_longtime	5	2_secondary	1	cement	squat	yes	yes	2_tap	1477.2	1311.3	58	64.4	37.8	118.2	12.8	42.6	249.4	57.5	173.4	689.5	7430	73	5.6	0.8	424.6	10.5	4973.3	3.8	9.4	0.4
2017-05-29	BEB34	Mbalmayo	semi-urban	M	55	106.2	176.5	34.1	7	no	0_none	no	no	yes	2_6-12m	3_4-6m	0_never	no	0_no	5	2_secondary	9	cement	sit	yes	no	2_tap	2417.1	1760.3	0	70.2	39.8	444.6	47.6	16.3	1257.5	38.8	407.6	1005.6	5211.2	245.2	10.2	2.3	7389.8	94.6	104949	1.4	21.2	2.1
2017-05-25	BEN01	Ngoantet	rural	F	61	52.2	162.1	19.9	4	no	0_none	yes	no	no	4_2-3m	5_1m	0_never	no	0_no	1	2_secondary	5	soil	squat	yes	no	0_wells	794.3	404	0	26.5	13.3	142.3	10.2	4.4	73.7	3.6	90.4	379.5	1077.2	53.3	2.8	0.6	185.9	14.7	2055.7	5	6.9	0.3
2017-05-25	BEN02	Ngoantet	rural	M	64	64.8	168.1	22.9	4	no	0_none	no	yes	no	3_4-6m	3_4-6m	2_onceAyear+	no	2_medium	5	1_primary	10	soil	squat	yes	no	0_wells	2247.5	2901.9	135	92.1	26.6	173.7	16.7	100.4	539.1	143.8	92	1008.7	15261.2	27.7	1.9	0.8	4281.1	0	51411.2	0	11.6	0.7
2017-05-25	BEN04	Ngoantet	rural	M	57	52.3	165	19.2	4	no	0_none	no	no	yes	3_4-6m	3_4-6m	0_never	no	3_longtime	7	2_secondary	4	soil	squat	yes	no	0_wells	3517.1	2150.7	0	57.7	158.3	465.3	65.2	19.7	550.2	18.9	487.3	1155.4	6575.8	199.7	10.9	3.5	6222.2	26.2	74385.5	4.9	37.5	1.7
2017-05-25	BEN05	Ngoantet	rural	M	23	85.8	180.5	26.3	6	yes	3_Ab	yes	no	no	3_4-6m	3_4-6m	0_never	no	0_no	0	1_primary	7	soil	squat	yes	no	0_wells	3582.2	2304.7	0	124.4	61.4	632.9	77.7	22.9	563.3	25.7	510.5	1458.8	6556.4	1244.6	9.3	2.9	7224.3	3.4	78299.8	0.2	37.1	2.8
2017-05-25	BEN06	Ngoantet	rural	M	48	66.1	178.9	20.7	7	yes	3_Ab	no	no	no	1_1y+	1_1y+	0_never	no	4_longtimeHeavy	4	1_primary	3	soil	squat	no	no	0_wells	2512.4	1859.7	0	19.9	32.3	535.4	45.8	12.7	514.4	16.7	374.7	703.4	4141.9	134.7	5.3	2.3	6940.8	0	83357	0	20.1	1.6
2017-05-25	BEN07	Ngoantet	rural	F	50	49.2	158.5	19.6	3	yes	3_Ab	no	yes	no	3_4-6m	0_never	3_onceAmonth+	no	0_no	4	1_primary	3	soil	squat	no	no	0_wells	2164.5	1987.9	30	38	15.8	415.1	41.6	33	994.1	54.9	266.9	771.9	6833	158.5	3.8	1.9	6470.6	3.4	87541.6	0.2	18.2	1.7
2017-05-25	BEN08	Ngoantet	rural	F	NA	44.2	156.5	18	3	yes	2_some	no	no	no	NA	0_never	0_never	no	0_no	4	2_secondary	4	soil	squat	no	no	0_wells	1208.9	153.5	0	23.6	84.2	89	9.8	7.4	372.1	3	103.9	441.6	1165.7	1956.9	2.7	0.5	676.5	637.5	549.3	2.6	12.5	0.4
2017-05-25	BEN09	Ngoantet	rural	F	34	50.4	162.3	19.1	1	no	0_none	no	no	yes	NA	1_1y+	0_never	no	0_no	3	2_secondary	10	cement	squat	yes	no	0_wells	1056.5	522.5	0	25.5	40.7	147	9.8	7.9	101.5	6	151.7	447.7	1931.5	401.3	3.4	0.6	1504.3	98	16882.3	1.1	7	0.4
2017-05-25	BEN10	Ngoantet	rural	F	50	46.4	154.5	19.4	4	no	0_none	no	no	yes	4_2-3m	2_6-12m	3_onceAmonth+	no	0_no	10	2_secondary	6	soil	squat	no	no	1_pumps	2764.6	1893.5	0	60.2	50.7	517	53.3	15.8	1204	31.2	485.3	1114.4	3897.1	165.7	7.8	2.3	5097.3	3.4	61187.9	0.2	26.9	2
2017-05-25	BEN11	Ngoantet	rural	M	47	68.6	172.5	23.1	6	no	0_none	no	no	yes	4_2-3m	NA	0_never	no	0_no	10	2_secondary	20	cement	squat	yes	no	2_tap	1201.7	784.2	25	57.3	38	113.9	11.2	26.5	468.6	32.6	146	826.1	4276.5	1023.7	4.9	0.8	238.1	26.2	2544.1	9.9	9	0.4
2017-05-25	BEN12	Ngoantet	rural	F	41	59.4	161.2	22.9	4	no	0_none	no	no	yes	2_6-12m	2_6-12m	0_never	no	0_no	4	2_secondary	20	cement	squat	yes	no	2_tap	1363.8	969.2	0	59.7	18.6	239.4	11.2	7.6	438.3	5.8	226.1	656.4	1727.5	378	4.3	1	114.5	13	1218.7	1	2.7	0.4
2017-05-25	BEN13	Ngoantet	rural	M	49	71.4	167	25.6	6	no	0_none	no	no	yes	2_6-12m	0_never	0_never	no	3_longtime	2	1_primary	1	cement	squat	no	no	0_wells	1429.3	1535	75	72.5	16.7	116	9.3	59.1	320.7	80.8	159.7	793.7	9643.1	69.5	1.6	0.4	415.7	23.1	4716.1	7.8	3.5	0.3
2017-05-26	BEN14	Ngoantet	rural	F	36	52.4	157.4	21.2	3	no	0_none	no	no	yes	2_6-12m	2_6-12m	0_never	no	0_no	3	2_secondary	5	soil	squat	yes	no	0_wells	1030.4	697.9	0	35.6	47	116.2	24.9	11.3	808.8	15.7	259.2	370.4	1678.2	277.8	0.9	0.3	2773.4	0	17674.2	0.9	13.7	0.6
2017-05-26	BEN15	Ngoantet	rural	F	59	57.9	157.1	23.5	3	yes	3_Ab	no	no	no	2_6-12m	1_1y+	0_never	no	0_no	5	2_secondary	2	cement	squat	yes	no	0_wells	1910.4	1347.5	0	65.3	37.4	328.3	22.4	8.7	500	13.3	242	861.6	2512.8	219.6	10.5	1.4	3730.3	187.2	42553.7	3.4	15.3	1.1
2017-05-26	BEN16	Ngoantet	rural	M	36	62.5	176.5	20.1	4	no	0_none	no	no	yes	4_2-3m	4_2-3m	0_never	no	0_no	2	1_primary	15	soil	squat	yes	no	0_wells	2493.1	2144.8	75	60.3	28.1	368.5	32.9	64.9	643.2	86.7	247.1	935.4	11140.8	104.2	3.8	1.5	2094.4	0	25147.3	0	9.7	0.8
2017-05-26	BEN17	Ngoantet	rural	F	25	55.3	153.5	23.5	3	no	0_none	no	no	yes	3_4-6m	4_2-3m	0_never	no	0_no	5	1_primary	15	soil	squat	yes	no	0_wells	1766	908.5	0	20.7	61.4	282.5	24.1	8.8	170	7.1	200.5	470.1	2499	68.5	4	1.2	3253.3	0	39059.7	0	15.2	0.5
2017-05-26	BEN18	Ngoantet	rural	M	31	62.6	174.1	20.7	3	no	0_none	no	no	yes	3_4-6m	1_1y+	0_never	no	3_longtime	3	1_primary	10	soil	squat	yes	no	0_wells	3315	3370.9	37.5	67.7	47.8	587.8	66.9	42.1	961.8	64.3	383.6	1302	9601.7	603.4	5.8	3.2	11803.6	32.8	141370	12.3	39.2	2.9
2017-05-26	BEN19	Ngoantet	rural	M	42	65.4	172	22.1	3	yes	3_Ab	no	no	no	1_1y+	2_6-12m	0_never	no	0_no	4	2_secondary	4	soil	squat	yes	no	0_wells	2609.1	1532.6	0	64.7	79.5	408.6	61.5	20.2	226.1	11.4	296.8	1143.2	6032.5	142.9	7.1	2.4	235.2	18.9	2596.5	6.4	49.3	1.4
2017-05-26	BEN20	Ngoantet	rural	F	40	62.6	172	21.2	3	yes	1_rare	no	no	no	2_6-12m	2_6-12m	0_never	yes	0_no	8	1_primary	10	soil	squat	yes	no	0_wells	975.5	273.6	0	20.2	46.8	118.3	14.7	4.4	83	4.4	104.2	253.8	1353.3	117.2	2.6	0.9	1899.6	0	16921.3	0	0.4	0.3
2017-05-26	BEN21	Ngoantet	rural	M	43	80.9	169.8	28.1	4	no	0_none	no	no	yes	2_6-12m	2_6-12m	3_onceAmonth+	yes	0_no	3	1_primary	7	soil	squat	yes	no	0_wells	1572.7	609.3	0	185.7	38.9	119.9	14.6	15.5	314.2	26.4	295.8	1835.5	3984.4	5136.6	16.7	2.4	135.1	40.2	1139	7.5	6.6	1.7
2017-05-26	BEN22	Ngoantet	rural	F	52	45.9	146.7	21.3	4	yes	3_Ab	no	no	no	2_6-12m	2_6-12m	4_onceAweek+	no	3_longtime	10	1_primary	10	soil	squat	yes	no	0_wells	1312.5	663.2	0	47.7	18.6	238.6	10.6	4.6	265.4	5.5	153.2	473.2	1135.7	157	2.8	0.7	1112.6	7.2	12644	0.6	6.7	0.6
2017-05-26	BEN23	Ngoantet	rural	F	18	58.8	162.5	22.3	4	no	0_none	no	no	yes	2_6-12m	0_never	0_never	no	0_no	0	2_secondary	13	soil	squat	yes	no	0_wells	1632.3	811.6	0	49	29.7	292.2	17.2	5.4	216.8	8.5	233.3	588.6	1439.3	159.4	3.7	0.9	1663.3	4.3	19084.9	0.3	10.6	0.9
2017-05-26	BEN24	Ngoantet	rural	F	18	46.6	150.4	20.6	3	yes	3_Ab	no	no	no	4_2-3m	NA	NA	no	0_no	1	2_secondary	8	soil	squat	yes	no	0_wells	1093.6	988.4	0	30.9	46.6	137.6	31.4	9.9	310	8.3	228.7	648.2	2897.2	324.3	5.6	1.4	2648.6	60.9	30969	0.8	8.5	0.8
2017-05-26	BEN25	Ngoantet	rural	F	55	49.4	165.5	18	4	yes	3_Ab	yes	no	no	2_6-12m	2_6-12m	0_never	no	0_no	2	1_primary	5	soil	squat	yes	no	0_wells	2111.4	574	0	143.3	42.2	289.5	29.6	18.3	376.8	27.3	478.6	1793.3	4842.7	3417.1	17.6	2.4	1751.1	0	20724.4	0	8.9	2.1
2017-05-26	BEN26	Ngoantet	rural	F	43	70.6	163.6	26.4	3	yes	2_some	no	no	no	4_2-3m	4_2-3m	0_never	no	0_no	8	2_secondary	12	soil	squat	yes	no	0_wells	2242.6	643.3	0	182.9	62.8	236.4	25.2	19.5	970.4	37.1	461.9	1675.1	4277.3	4840.3	13.9	1.9	2808.7	3.4	17612.6	1.2	14.1	2.3
2017-05-27	BEN27	Ngoantet	rural	F	55	51.6	154	21.8	3	no	0_none	no	no	yes	4_2-3m	4_2-3m	3_onceAmonth+	no	1_recent	5	2_secondary	2	soil	squat	yes	no	0_wells	1602.1	627.2	30	36	10.4	288.7	16.5	32.8	1091.1	46.6	226.6	747.7	5668	300.8	3.8	1	0	0	9230.4	0.1	2.2	0.5
2017-05-27	BEN28	Ngoantet	rural	M	27	65.7	179.1	20.5	1	yes	3_Ab	no	no	no	4_2-3m	NA	0_never	no	0_no	2	0_noedu	3	soil	squat	yes	no	0_wells	4197.4	3423.8	20	168.8	34.7	767.4	77.6	41.6	2205.9	60.5	629.9	1923.2	9696	426.1	10.8	3.9	11345.1	52.2	135632	6.9	39.5	3.5
2017-05-27	BEN29	Ngoantet	rural	M	47	54.2	167.3	19.4	4	no	0_none	yes	no	no	1_1y+	1_1y+	0_never	no	4_longtimeHeavy	5	2_secondary	5	soil	squat	yes	no	0_wells	2312.6	1654.4	58	60.5	44.7	315.5	17.6	47.4	1139.6	71.6	257.2	991.4	7380.4	290.1	4.5	1.1	776.5	0	21950.5	0	9	0.6
2017-05-27	BEN30	Ngoantet	rural	F	45	69.3	169.2	24.2	4	yes	2_some	yes	no	no	2_6-12m	2_6-12m	3_onceAmonth+	no	0_no	6	1_primary	5	soil	squat	yes	no	0_wells	2303.7	1116.6	0	56.8	41.8	425.1	39.3	21.3	2162.1	38.6	397.3	1208.5	4229.4	337.4	6.7	2	2726.4	13.1	45214	4.9	17.2	1.4
2017-05-27	BEN31	Ngoantet	rural	M	51	70.6	178.1	22.3	2	yes	3_Ab	no	no	no	3_4-6m	3_4-6m	NA	no	0_no	6	2_secondary	6	soil	squat	yes	no	0_wells	3450.3	2114.6	35.1	63.9	123.2	460	43.3	20.1	1454.8	27	525.3	1338.9	4958.2	374.4	8.2	2.2	3748	10	44877.3	2.6	27	1.3
2017-05-27	BEN32	Ngoantet	rural	F	37	62.2	164	23.1	2	yes	3_Ab	no	no	no	4_2-3m	2_6-12m	3_onceAmonth+	no	0_no	7	2_secondary	6	soil	squat	yes	no	0_wells	1923.6	1078.2	20	72.2	32.6	300.2	19.6	27	483.2	29.1	248	970.2	5146.9	223.2	5	1.2	707.5	66.4	7697.9	12.5	9	0.7
2017-05-27	BEN33	Ngoantet	rural	M	50	64.3	174.6	21.1	3	no	0_none	yes	yes	no	2_6-12m	3_4-6m	0_never	no	0_no	9	2_secondary	12	soil	squat	yes	no	0_wells	3031.1	2189	0	82.3	111.3	425.1	57.5	20.6	1475.5	32.7	507.9	909.5	3465.6	388	4.7	1.6	8309.2	0	71439.1	1.6	37.5	1.9
2017-05-27	BEN34	Ngoantet	rural	F	30	52.7	156.2	21.6	2	yes	3_Ab	yes	yes	no	3_4-6m	3_4-6m	0_never	no	0_no	7	1_primary	12	soil	squat	yes	no	0_wells	1483.8	1469.3	0	23.9	46.4	242.5	29	7.8	515.8	14.8	233.7	521.2	2481.1	124.4	3.7	1.5	3414.4	0	45879	0	17.7	1.1
2017-05-27	BEN35	Ngoantet	rural	F	57	57.1	169	20	4	no	0_none	yes	no	no	1_1y+	1_1y+	0_never	no	0_no	0	1_primary	1	cement	sit	yes	no	0_wells	2392.7	1084.2	0	44.3	34.3	476.8	25.5	12.6	1016	23.7	307.9	848.2	2744.6	259.5	5.2	1.4	1886.5	3.4	34399.4	0.2	9.9	1
2017-05-27	BEN36	Ngoantet	rural	M	51	63.7	164	23.7	2	yes	3_Ab	no	no	no	1_1y+	1_1y+	0_never	no	0_no	7	2_secondary	9	cement	squat	yes	no	0_wells	3427.1	2092.2	75	77.6	93	438.7	58.9	25.9	2427.7	42.1	732.3	1194.6	4614.2	302.3	5.6	1.4	7101.5	0	56014.6	3.2	40.7	2
2017-05-27	BEN37	Ngoantet	rural	M	28	60.4	165	22.2	3	no	0_none	yes	no	no	3_4-6m	2_6-12m	0_never	no	4_longtimeHeavy	3	2_secondary	10	cement	squat	no	no	0_wells	2846.6	3078.4	150	128.4	19.4	277.1	20.6	123.1	2262.3	189.2	372.9	1849	18448.1	97.1	5.1	1.4	7	0	26877.4	0	4.1	0.9
2017-05-28	BEN38	Ngoantet	rural	M	44	52.8	176.5	16.9	7	no	0_none	yes	no	no	3_4-6m	3_4-6m	0_never	no	4_longtimeHeavy	6	2_secondary	6	soil	squat	yes	no	0_wells	810.4	519.5	15	32.5	16.4	107	5.7	14.5	111.5	18.4	75.7	382.4	2139.1	457.1	2.5	0.5	88.6	13.1	906.2	2.5	4.1	0.3
2017-05-28	BEN39	Ngoantet	rural	F	35	55.6	161.4	21.3	1	yes	2_some	no	no	no	3_4-6m	3_4-6m	0_never	no	0_no	8	1_primary	6	soil	squat	yes	no	0_wells	1175.6	546.6	0	35.4	42.4	163	16.1	7.4	120.4	5.4	127.9	509.2	1687.4	494	4.6	1	1553.3	19.4	18416.5	4.6	4.4	0.5
2017-05-28	BEN40	Ngoantet	rural	F	38	73.9	165.2	27.1	6	no	0_none	no	no	yes	2_6-12m	2_6-12m	0_never	no	0_no	6	1_primary	6	soil	squat	yes	no	0_wells	2118.9	1274.6	0	80	41.4	356.6	39.1	15.9	1538.7	32.5	372.4	1098.4	3277.8	102.7	7.4	2	3673.3	26.7	43800.6	5	22.8	1.7
2017-05-28	BEN41	Ngoantet	rural	M	35	74.2	179.9	22.9	4	yes	3_Ab	no	no	no	3_4-6m	3_4-6m	2_onceAyear+	yes	0_no	7	2_secondary	11	soil	squat	yes	no	0_wells	554	519.9	0	4.9	7.3	117.2	15.7	3	80.8	4.5	65.3	141.9	1271.3	19.8	1.3	0.7	2112.8	0	25374.7	0	9.3	0.6
2017-05-28	BEN42	Ngoantet	rural	M	53	68.3	164	25.4	6	no	0_none	yes	no	no	3_4-6m	1_1y+	3_onceAmonth+	no	4_longtimeHeavy	8	2_secondary	12	soil	squat	no	no	0_wells	3205.9	1684	0	79.8	74.7	553.5	58.4	19.8	472.2	17.9	392.6	1105.3	5928.2	558.6	6.7	2.5	2996	26.2	32141.7	4.9	31.2	1.7
2017-05-28	BEN43	Ngoantet	rural	F	28	54	165	19.8	4	yes	2_some	no	no	no	3_4-6m	2_6-12m	0_never	no	0_no	5	2_secondary	3	cement	squat	yes	no	0_wells	2047.3	1880.6	45	91.3	40	251.9	20.2	41.6	717.8	54.8	237.1	966.2	7194.8	193.5	4.5	1.3	2728.2	19.3	32533.5	3.1	15.1	1
2017-05-28	BEN44	Ngoantet	rural	M	48	51.6	170.2	17.8	5	no	0_none	no	yes	no	2_6-12m	2_6-12m	0_never	no	4_longtimeHeavy	5	2_secondary	7	soil	squat	yes	no	0_wells	1473.9	834.4	22	41.5	45.3	186.5	20	17	1048.3	28.5	192	608.1	2703.5	54.3	3.7	1	2953.8	0	35469.9	0	14.2	0.7
2017-05-28	BEN45	Ngoantet	rural	F	35	42.3	159.5	16.6	3	yes	3_Ab	no	yes	no	1_1y+	1_1y+	0_never	no	0_no	5	1_primary	7	soil	squat	yes	no	0_wells	1916.1	1526.5	0	57.2	61.4	283.7	47.3	16.8	1740.1	32.3	334.7	907.2	3546.1	176.8	5.9	2	6260.2	0	75180.6	0	26.6	1.6
2017-05-28	BEN46	Ngoantet	rural	M	32	61.9	176.4	19.9	4	no	0_none	yes	no	no	2_6-12m	2_6-12m	3_onceAmonth+	no	3_longtime	3	2_secondary	10	cement	squat	no	no	0_wells	3738.1	4561.8	245.1	174.4	39.8	241.7	31.6	163.5	1696.4	233.7	278.6	2089.5	24934.7	104.5	4.2	1.3	2563.9	0	30789.2	0	21.9	1.1
2017-05-28	BEN47	Ngoantet	rural	F	48	69.7	159.7	27.3	5	yes	3_Ab	no	no	no	3_4-6m	3_4-6m	0_never	no	0_no	6	2_secondary	3	soil	squat	yes	no	0_wells	2125.3	1110.4	0	46	71.3	324.8	30.4	13.5	324.6	9.4	258.7	858.6	3475.1	276	5.1	1.4	233	19.7	2561.6	6.4	24.7	0.8
2017-05-28	BEN48	Ngoantet	rural	M	33	65.2	171	22.3	7	no	0_none	no	yes	no	4_2-3m	5_1m	0_never	no	3_longtime	0	1_primary	3	soil	squat	yes	no	0_wells	944.3	472.9	0	11.1	33.8	148.9	10.7	5.4	158.8	4.3	136.4	277.4	1539.2	126.1	2.4	0.6	1134.9	3.4	13586.1	0.2	7.9	0.3
2017-05-28	BEN49	Ngoantet	rural	F	36	89.2	161.8	34.1	3	no	0_none	no	no	yes	2_6-12m	2_6-12m	0_never	no	0_no	3	2_secondary	7	soil	squat	yes	no	1_pumps	5481.5	2910.6	35.1	132.2	270.2	569	117.8	45	4568.6	85.5	850.4	2942.3	11734.9	975.3	18.6	4.8	13183.3	30.8	215181	1.7	79.1	3.3
2017-05-28	BEN50	Ngoantet	rural	M	29	47.7	159.7	18.7	5	no	0_none	no	no	yes	1_1y+	1_1y+	1_rarely	no	0_no	0	3_university	6	soil	squat	yes	yes	0_wells	3926.6	2300.4	0	109.6	121.4	599	49.8	24.8	1998.5	40.3	607.9	1666	5176.8	211.2	10.7	2.7	3500.3	29.4	41687.9	9.9	37.3	2
2017-05-28	BEN51	Ngoantet	rural	M	40	70.5	171.4	24	4	no	0_none	no	no	yes	3_4-6m	2_6-12m	1_rarely	no	0_no	4	1_primary	4	cement	sit	yes	no	0_wells	2729.9	2067.2	0	34.2	49.3	537.4	63.7	15.7	912.8	21.8	463.8	1005.9	5273.2	259.2	8.3	2.9	8737.4	6.6	104880	2.5	26.3	1.9
2017-05-28	BEN52	Ngoantet	rural	F	45	44	156	18.1	4	no	0_none	no	no	yes	0_never	0_never	0_never	no	3_longtime	5	1_primary	8	soil	squat	yes	yes	0_wells	3570.4	3180.7	160	160	60.8	315.7	33.4	133.3	2332.5	193.5	394.5	1929.1	20098.6	106.3	5.7	1.6	3619.3	0	43464.7	0	24.9	1.3
2017-05-28	BEN53	Ngoantet	rural	F	39	60.6	157	24.6	3	yes	3_Ab	no	yes	no	1_1y+	1_1y+	NA	no	3_longtime	11	1_primary	13	soil	squat	yes	yes	0_wells	2572.6	1830.5	30	95.9	39	407.1	57.1	45.3	2770.1	78.9	457.9	1369.8	7916.1	106.9	6.8	2.4	4923.5	0	59136.9	0	29.6	2.3
2017-05-28	BEN54	Ngoantet	rural	M	48	69.9	174.6	22.9	4	no	0_none	no	yes	no	0_never	2_6-12m	0_never	no	3_longtime	11	1_primary	13	soil	squat	yes	yes	0_wells	3965.2	2480.7	50	125.7	117	514.7	53.7	61	2592.6	94.7	517.3	1791.5	9591.6	147.7	10.1	2.6	7520.5	0	90308	0	35.1	1.8
2017-05-28	BEN55	Ngoantet	rural	F	30	87.4	158.4	34.8	5	yes	3_Ab	no	no	no	1_1y+	1_1y+	0_never	no	0_no	5	1_primary	10	soil	squat	yes	no	0_wells	1961.5	1416.3	0	52.2	41.6	344.5	40.1	11.8	577.2	15.6	300.4	685.3	3320.5	110.6	5.3	1.8	4902.5	5.9	58791.9	0.1	22.2	1.5
2017-05-28	BEN56	Ngoantet	rural	F	30	60.7	165	22.3	2	yes	3_Ab	no	yes	no	3_4-6m	1_1y+	0_never	no	0_no	5	1_primary	7	soil	squat	yes	no	0_wells	4160.1	2215.2	0	95.7	115.3	684.8	64.6	35.4	4265.9	91.3	810	2227.1	7913.4	234	11.7	3.9	8768.9	18.9	170073	6.4	32.9	3.3
2017-05-28	BEN57	Ngoantet	rural	F	38	72.4	161.3	27.8	4	no	0_none	no	yes	no	2_6-12m	2_6-12m	3_onceAmonth+	no	0_no	6	1_primary	9	soil	squat	yes	no	0_wells	2354.4	1479.4	30	105.9	55	306.5	12.5	32.7	404.6	40.3	322.9	1254.8	5632.8	210.5	5.9	1.1	181.6	80.4	1250.4	15.1	10.1	0.6
2017-05-28	BEN58	Ngoantet	rural	M	50	57.2	176.3	18.4	2	yes	3_Ab	no	yes	no	2_6-12m	1_1y+	0_never	no	3_longtime	12	1_primary	3	soil	squat	yes	no	0_wells	1673.7	994.4	0	19.1	81.9	215	12.1	4.5	105.9	5.6	117.3	361.7	804.9	49.4	3.8	0.8	5968.3	0	71662.3	0	16.3	0.4
2017-05-28	BEN59	Ngoantet	rural	M	45	54.3	161.8	20.7	4	yes	3_Ab	yes	no	no	2_6-12m	5_1m	1_rarely	no	0_no	7	2_secondary	4	soil	squat	yes	no	0_wells	3382.6	1953.8	0	70.4	131.5	479.4	40.7	16.8	933	27.5	570.8	1331.7	4182.6	110.7	9.7	2.6	2510.3	0	39371.1	0	33.3	1.6
2017-05-28	BEN60	Ngoantet	rural	F	47	48.2	151.5	21	3	no	0_none	no	no	yes	2_6-12m	4_2-3m	NA	no	0_no	7	0_noedu	4	soil	squat	yes	no	0_wells	2548.8	955.4	0	34.5	25.3	545.8	33.1	17.7	1249.7	23	389.7	978.8	4299.7	328.6	6.5	1.8	666.5	6.8	17152.8	0.4	10.1	0.8
2017-05-28	BEN61	Ngoantet	rural	M	41	54.3	158.6	21.6	2	yes	3_Ab	no	no	no	2_6-12m	2_6-12m	1_rarely	no	0_no	2	2_secondary	5	cement	squat	yes	no	0_wells	1948.5	1161.3	0	91.1	69.1	240.7	28.6	19.4	1900	42.4	425.7	1466	4185.8	161	7.3	1.9	80.1	53.3	31537.7	10	21.5	1.5
2017-05-28	BEN62	Ngoantet	rural	F	42	53.4	166	19.4	1	yes	3_Ab	no	no	no	1_1y+	1_1y+	NA	no	0_no	2	2_secondary	5	cement	squat	yes	no	0_wells	1574.7	805	0	79.2	33.2	239.9	21.2	12.7	658	17.1	256.5	1052.2	2953.7	163.5	5.4	1.3	76	66.8	9341	12.6	14.2	0.9
2017-05-28	BEN63	Ngoantet	rural	F	30	41	152.5	17.6	4	yes	3_Ab	no	no	no	1_1y+	1_1y+	0_never	no	0_no	3	1_primary	5	soil	squat	yes	no	0_wells	2221.3	1221.5	0	85.2	43.2	373	55.9	25.1	2952.9	51.7	472.3	1264.4	4711.8	105.4	7.1	2.3	4191.6	0	50346.6	0	29.6	2.2
2017-05-28	BEN64	Ngoantet	rural	M	58	78.5	176.6	25.2	4	no	0_none	no	no	yes	3_4-6m	1_1y+	1_rarely	no	0_no	6	3_university	8	soil	squat	yes	no	0_wells	2662.6	1259.7	52.5	83	40.1	400.5	27	55.2	1788.9	81	341.8	1343.3	9115	358	6.2	1.5	1896.2	139.8	30124.3	1.7	11.6	0.9
2017-05-28	BEN65	Ngoantet	rural	M	56	57.2	175	18.7	3	yes	3_Ab	no	no	no	2_6-12m	2_6-12m	1_rarely	no	4_longtimeHeavy	3	2_secondary	2	soil	squat	yes	no	0_wells	697.4	271.2	0	11.2	26.9	102.6	14.1	4.8	57.5	3.7	126.9	201.2	1589.9	434.2	1.5	0.6	78.1	0	931.7	0	3.4	0.3
2017-05-28	BEN66	Ngoantet	rural	M	26	62.7	169.5	21.8	1	yes	3_Ab	no	no	no	3_4-6m	3_4-6m	0_never	no	0_no	3	0_noedu	8	soil	squat	yes	no	0_wells	3533.3	983.3	20	77.1	48.7	661.5	50.5	42.9	2484	57.1	644	1613.4	8923.7	341.1	9.1	2.7	1897.5	2.2	31993.4	0.2	17.7	1.5
2017-05-28	BEN67	Ngoantet	rural	F	23	57.7	158.2	23.1	NA	NA	NA	NA	NA	NA	NA	NA	NA	NA	NA	3	0_noedu	8	soil	squat	yes	no	0_wells	NA	NA	NA	NA	NA	NA	NA	NA	NA	NA	NA	NA	NA	NA	NA	NA	NA	NA	NA	NA	NA	NA
2017-05-28	BEN68	Ngoantet	rural	F	58	56.8	160.6	22	NA	NA	NA	NA	NA	NA	NA	NA	NA	NA	NA	10	1_primary	18	soil	squat	yes	no	0_wells	NA	NA	NA	NA	NA	NA	NA	NA	NA	NA	NA	NA	NA	NA	NA	NA	NA	NA	NA	NA	NA	NA
2017-05-29	BEN69	Ngoantet	rural	M	43	65.6	175.3	21.3	2	yes	3_Ab	no	yes	no	0_never	3_4-6m	0_never	no	4_longtimeHeavy	4	2_secondary	9	soil	squat	yes	no	0_wells	1110.4	1291	54	64.7	18.3	77.2	7.4	39.9	283.5	53.7	101.3	672.2	6018.4	123.8	2.4	0.5	25	15.8	110.6	2.5	3.2	0.1
2017-05-29	BEN70	Ngoantet	rural	F	41	61.8	152.6	26.5	2	yes	3_Ab	no	no	no	2_6-12m	0_never	0_never	no	1_recent	4	1_primary	9	soil	squat	yes	no	0_wells	1395	896.9	0	104.4	35.1	165.4	15	13.7	1125.3	15.9	294.7	1112.3	2716.9	398.8	6	1.2	95.9	46.7	9820.7	6.3	6.9	0.7
2017-05-29	BEN71	Ngoantet	rural	M	50	69	187.7	19.6	5	yes	2_some	no	no	no	2_6-12m	2_6-12m	0_never	no	2_medium	8	2_secondary	8	soil	squat	yes	no	0_wells	1547.6	642.1	0	46.5	41.3	247.4	25.1	10.5	359.5	10.6	286.9	789.9	2579.4	138.2	6.9	1.2	1157	23.1	13613.9	7.8	8.9	0.7
2017-05-29	BEN72	Ngoantet	rural	F	42	57.7	161.8	22	2	no	0_none	no	no	yes	1_1y+	1_1y+	0_never	no	0_no	8	2_secondary	8	soil	squat	yes	no	0_wells	1640.2	710.8	0	48.2	54	240.3	33.8	9.9	232.4	14	378.9	829.1	2737.3	74.8	8.5	1.2	3084.5	6.3	36961.4	2.1	9.7	1
2017-05-29	BEN73	Ngoantet	rural	M	24	70.8	165.5	25.8	5	no	0_none	no	no	yes	0_never	0_never	0_never	no	2_medium	3	2_secondary	6	soil	squat	yes	no	0_wells	1192.2	927.8	0	11	38.2	201	18.1	3.8	119.9	6.7	107	247.5	1306.3	34.3	2.4	0.9	5056.4	0	60719.5	0	13.7	0.7
2017-05-29	BEN74	Ngoantet	rural	F	54	48	167.5	17.1	4	yes	3_Ab	no	no	no	3_4-6m	3_4-6m	0_never	no	3_longtime	3	1_primary	6	soil	squat	yes	no	0_wells	718.7	373.1	0	13.5	32.9	92	14.7	5.2	76.6	4.2	116.3	283.9	1828.4	86.6	2.4	0.7	1079.1	69.9	12116.6	0.9	2.2	0.3
2017-05-29	BEN75	Ngoantet	rural	F	45	80.7	160	31.5	7	yes	2_some	no	no	no	3_4-6m	3_4-6m	1_rarely	no	0_no	3	2_secondary	7	soil	squat	no	no	0_wells	1806.5	1213.2	0	47.6	51.5	287.9	24.7	7.9	223.6	12.3	179.6	534.1	2282	96.4	9.1	1.4	5509	0	66155.2	0.5	17.1	0.9
2017-05-29	BEN76	Ngoantet	rural	F	25	87.3	167	31.3	2	no	0_none	no	no	yes	2_6-12m	2_6-12m	0_never	NA	0_no	4	2_secondary	7	soil	squat	no	NA	0_wells	1387.7	823.4	0	45.4	50.5	187.8	14.6	6.2	98.1	8.9	154.7	435.3	1750.6	71.3	8.1	0.9	3605.3	0	43292.8	0.5	11.8	0.5
2017-05-29	BEN77	Ngoantet	rural	F	34	44.3	154.2	18.6	6	yes	2_some	no	yes	no	2_6-12m	0_never	1_rarely	no	0_no	5	2_secondary	7	soil	squat	no	no	0_wells	3166.2	1680.8	10	79	96	479	50.8	28.3	1926.8	47.1	514	1265.1	5812.2	129.4	7.8	2.5	8259.9	0	99193.4	0	39.1	2.1
2017-05-29	BEN78	Ngoantet	rural	M	38	85	187.7	24.1	2	no	0_none	no	no	yes	2_6-12m	0_never	1_rarely	no	0_no	6	2_secondary	5	soil	squat	yes	no	0_wells	2280	1317.7	24	58.4	74.5	301.9	31.5	31.4	1254.9	41.3	392.7	812.8	4581.7	143.6	3.6	0.8	3915.1	6.3	27869.4	3.3	18.7	0.8
2017-05-29	BEN79	Ngoantet	rural	F	32	53.3	164	19.8	5	no	0_none	no	no	yes	5_1m	5_1m	1_rarely	no	0_no	5	2_secondary	5	soil	squat	yes	no	0_wells	1757.6	993.5	5	54.3	82.1	191.4	23.2	17.2	965.7	22.3	365.2	745.5	2464.9	141.6	3.7	0.7	3948.7	18.9	31613.3	7.3	17.3	0.7
2017-05-29	BEN80	Ngoantet	rural	M	30	62.6	170	21.7	3	yes	3_Ab	no	no	no	3_4-6m	2_6-12m	1_rarely	no	0_no	4	2_secondary	5	soil	squat	yes	no	1_pumps	2446.9	1105.1	0	100.5	82.4	325.7	19.9	13.8	341.8	19.9	299.7	1262.6	3210.5	2730.1	13.1	2.2	3329.3	0	39973.6	0	16.9	1.2
2017-05-29	BEN81	Ngoantet	rural	F	25	57.8	162	22	2	yes	3_Ab	no	no	no	2_6-12m	2_6-12m	0_never	no	0_no	3	1_primary	7	soil	squat	yes	no	1_pumps	1511.8	838.9	0	56.1	39.1	233.8	29.3	14.1	1614	29.2	292.7	812.1	2518.6	132.8	4.9	1.4	1981.1	3.4	23755	0.2	18.3	1.2
2017-05-29	BEN82	Ngoantet	rural	M	39	84.4	172.6	28.3	5	no	0_none	no	no	yes	3_4-6m	3_4-6m	0_never	no	0_no	6	3_university	8	cement	sit	no	no	2_tap	1745.9	933.3	0	72.7	59.4	230.1	29.3	14.6	1522.2	28.7	281	1033.5	2112.1	817.5	6.2	1.3	2925.1	206.2	32649.4	2.1	18.7	1.2
2017-05-30	BEY01	Yaounde	urban	F	27	56.6	170	19.6	3	yes	3_Ab	no	no	no	1_1y+	4_2-3m	0_never	no	0_no	1	3_university	4	cement	sit	no	NA	2_tap	1111.5	633	0	39.9	42.1	143.2	19.6	8.8	579.1	10.6	252	437.3	1754.5	407.9	1.6	0.5	2185.1	4.8	16315.8	0.8	8.9	0.6
2017-05-30	BEY02	Yaounde	urban	F	20	47.8	160.2	18.6	2	no	0_none	no	no	yes	3_4-6m	3_4-6m	1_rarely	no	0_no	0	3_university	2	cement	squat	yes	yes	2_tap	1209.3	660.2	0	39.6	36.7	180	19.7	12.5	612.5	13.9	271.1	763.1	2830.4	988.8	4.3	0.8	1016.2	29.1	14579.8	5	8.1	0.6
2017-05-30	BEY03	Yaounde	urban	F	24	72.4	165.6	26.4	4	no	0_none	no	no	yes	3_4-6m	2_6-12m	1_rarely	no	0_no	0	3_university	3	cement	squat	no	yes	2_tap	3673.6	615.5	0	51.6	144.8	541	21.5	22.5	681.2	26.9	320.4	1694.4	2999.6	4010.8	7.2	1	1216.9	50.5	17215.3	2.5	30.5	1.6
2017-05-30	BEY04	Yaounde	urban	M	29	69.8	174.3	23	2	yes	1_rare	no	no	no	NA	NA	1_rarely	no	0_no	3	2_secondary	5	cement	squat	no	yes	2_tap	1783.1	1602.9	0	133.4	28.8	247.6	20.5	13.7	377.4	9.5	254	1267.4	3262.7	848.3	3.7	0.8	974.9	127.1	6317.9	23.9	6.6	0.8
2017-05-30	BEY05	Yaounde	urban	F	25	82.9	171.5	28.2	3	no	0_none	no	yes	no	3_4-6m	NA	1_rarely	no	0_no	3	2_secondary	5	cement	squat	no	yes	2_tap	2099.7	833.1	0	133.6	41.3	298.4	25.2	14.1	290.9	13.2	356.3	1346	3233.7	795.7	7.1	1	1739.1	76.7	14855.2	14.4	8.8	1.4
2017-05-30	BEY06	Yaounde	urban	M	24	67.5	182.7	20.2	3	no	0_none	no	no	yes	3_4-6m	1_1y+	3_onceAmonth+	no	0_no	0	3_university	15	cement	sit	yes	yes	2_tap	3066.8	1469.9	0	63.7	121.4	430	46.1	15.1	371.2	15	322.7	1122.9	5603.6	736.3	11.1	2.3	7203.6	172.4	84421.1	1.9	30.4	2.4
2017-05-30	BEY07	Yaounde	urban	F	30	61.3	155.7	25.3	2	yes	3_Ab	no	no	no	3_4-6m	4_2-3m	0_never	no	0_no	3	2_secondary	5	cement	squat	no	yes	2_tap	1111.8	468.3	0	69.2	33.3	133.7	31.7	12.5	426.8	9.5	296	878.7	5211	578.7	6.6	1.6	409.5	63.6	5106	11.9	4.4	0.5
2017-05-30	BEY08	Yaounde	urban	M	26	72.4	185.3	21.1	2	no	0_none	no	no	yes	0_never	3_4-6m	0_never	no	0_no	0	3_university	7	cement	sit	no	yes	2_tap	3038.1	911.9	0	91.4	72.7	504.4	31.8	21	1879.3	44.1	548.1	1587.1	3952.3	1067.1	9.2	2	246	18.7	27369.5	3.6	11	1.8
2017-05-30	BEY09	Yaounde	urban	F	45	86.8	168	30.8	4	yes	3_Ab	no	no	no	3_4-6m	2_6-12m	3_onceAmonth+	yes	0_no	6	2_secondary	11	cement	squat	no	yes	2_tap	3766.3	958.9	0	91	32.3	777.8	43.8	24.9	1483.7	28.4	599.1	1213.1	5528	1297.4	8	1.8	2735.2	0	25404.3	0.4	16.5	1.7
2017-05-30	BEY10	Yaounde	urban	F	24	54.4	168	19.3	1	no	0_none	no	no	no	1_1y+	3_4-6m	2_onceAyear+	yes	0_no	1	3_university	3	cement	squat	no	yes	2_tap	2814.3	1285.4	0	49.8	177.3	254.7	61.5	19.2	311.9	13.3	347.8	962.1	6224.6	1061.7	10.4	3.2	4801.1	4.8	56531.3	0.7	12.5	1.3
2017-05-30	BEY11	Yaounde	urban	F	21	66.3	163.6	24.8	3	no	0_none	no	no	yes	2_6-12m	3_4-6m	0_never	yes	0_no	1	1_primary	3	cement	squat	no	yes	2_tap	941.1	582.2	0	14.7	3.2	213.3	16.8	10.8	616.3	12.7	261.3	381.3	2696.8	312.8	4.1	0.7	1168.5	0	17237.2	0	7.7	0.4
2017-05-31	BEY12	Yaounde	urban	M	30	97.7	170.5	33.6	4	no	0_none	no	no	yes	3_4-6m	3_4-6m	0_never	no	0_no	2	NA	NA	NA	NA	NA	NA	2_tap	2406.4	959.4	0	105.5	94	284.5	21.7	13.9	341.5	14.1	340.1	1302.1	3270.9	1077.2	11.3	1.4	3288.7	73.3	38609.7	13.1	13.2	0.9
2017-05-31	BEY13	Yaounde	urban	M	21	57	159.6	22.4	2	no	0_none	no	no	yes	0_never	0_never	0_never	no	0_no	0	2_secondary	8	cement	sit	no	yes	2_tap	2102.7	545.8	0	70.9	68.8	300.1	24.1	10.8	136.9	12.7	334.6	918.6	1659.4	1143.6	11.9	2.2	40.3	0	457.5	0.5	2.9	0.5
2017-05-31	BEY14	Yaounde	urban	F	21	44.9	154.6	18.8	4	no	0_none	no	no	no	0_never	0_never	0_never	no	0_no	0	3_university	5	cement	squat	no	yes	2_tap	3511.2	1195.5	0	140.5	60.7	600.8	44.9	19.8	831.3	19.5	633.7	1993.5	5032.8	516.8	14.1	2.2	2298.9	26.1	26904.2	5.9	14.1	2.2
2017-05-31	BEY15	Yaounde	urban	M	39	70	175	22.9	6	no	0_none	no	no	yes	3_4-6m	0_never	0_never	no	0_no	0	2_secondary	3	cement	squat	no	yes	2_tap	2404.2	1549.8	35.1	51.4	80.5	307.1	36.5	19	1526.3	26.1	478.3	781.8	2916.7	174.1	2.6	0.6	4657.1	0	29067.9	1.6	23	1.2
2017-05-31	BEY16	Yaounde	urban	F	28	46.9	158.9	18.6	1	no	0_none	no	no	yes	4_2-3m	3_4-6m	NA	no	0_no	0	3_university	1	cement	squat	no	yes	2_tap	2260.2	882.1	0	145	70	262.6	25.6	21.5	1383.4	10.5	461.2	1503.1	5291.5	2315.5	7.5	1.5	572.8	339.1	2952.5	6.9	17.1	1.2
2017-05-31	BEY17	Yaounde	urban	F	32	50.7	158.7	20.1	1	no	0_none	no	no	yes	3_4-6m	4_2-3m	1_rarely	yes	0_no	3	2_secondary	6	cement	squat	yes	yes	2_tap	1924.9	883	0	68.7	57.7	282.8	33.5	15.8	513.5	9.7	363	820.8	4759.2	990.9	5.3	1.6	1660	17.8	19736.4	1.3	6.5	1
2017-05-31	BEY18	Yaounde	urban	F	30	86.8	170.5	29.9	4	yes	2_some	yes	no	no	3_4-6m	4_2-3m	3_onceAmonth+	yes	0_no	1	2_secondary	5	cement	sit	no	NA	2_tap	1948.4	741.9	0	84.8	69.3	246.4	32.8	16.9	830.8	9	383.7	1176.6	4424.3	978.3	8.1	2.1	2712.6	183.5	30367.4	3.8	5.7	1.3
2017-05-31	BEY19	Yaounde	urban	M	22	69.8	178	22	1	yes	2_some	no	no	no	4_2-3m	0_never	0_never	no	0_no	1	2_secondary	12	cement	squat	yes	yes	2_tap	1442.4	713.1	0	72.4	41.5	194.7	13.5	12.1	894.3	5	224.3	926.5	2203.7	1091.5	5.1	0.9	407.9	373	417.4	3.9	6.1	0.5
2017-05-31	BEY20	Yaounde	urban	F	46	64.6	173.7	21.4	1	yes	1_rare	no	no	no	2_6-12m	2_6-12m	0_never	no	0_no	2	2_secondary	9	cement	squat	no	yes	2_tap	839.2	241.4	0	19.6	40	100.2	13	3.8	71.3	3.6	155.7	334.2	731.7	437	3	1.1	1357.1	0	16291.7	0	4.1	0.2
2017-05-31	BEY21	Yaounde	urban	M	50	69.3	171.3	23.6	3	no	0_none	no	no	yes	3_4-6m	3_4-6m	2_onceAyear+	yes	0_no	5	2_secondary	9	cement	squat	yes	NA	2_tap	1582.3	1122	35.1	55.3	32.1	206.6	18.9	8.4	210.2	11.6	373.1	926.4	2724.3	108.4	9.3	1.3	1298.3	0	15372.2	0.2	7.2	1
2017-05-31	BEY22	Yaounde	urban	F	46	71.6	174.9	23.4	3	no	0_none	no	no	yes	NA	3_4-6m	1_rarely	yes	0_no	3	2_secondary	7	cement	squat	no	yes	2_tap	3525.3	1769.5	0	112.3	100.3	543.1	56.6	25.3	674.5	22.8	789.5	1641.6	8524.9	823	14.3	3.7	2967.9	288.1	28865.3	4.1	18.1	2.9
2017-05-31	BEY23	Yaounde	urban	F	36	48.1	158.3	19.2	1	no	0_none	no	no	yes	NA	3_4-6m	1_rarely	yes	0_no	2	3_university	5	cement	sit	no	yes	2_tap	4728.5	897.3	0	154.6	67.3	875.9	59.1	33.1	2436.9	23.2	808.2	2201.5	7946.7	918.4	14.9	3.3	2556.7	25.9	27493.2	2	13.6	1.4
2017-05-31	BEY24	Yaounde	urban	F	25	56.4	152	24.4	1	no	0_none	no	no	yes	2_6-12m	2_6-12m	0_never	no	0_no	2	1_primary	3	cement	squat	no	yes	2_tap	1738.3	874.5	0	42.3	56.7	264.6	10.8	6	125.1	6.8	182.9	618.3	770.4	735.2	5.1	0.9	1436.5	60.9	16515.4	0.8	10.4	0.4
2017-05-31	BEY25	Yaounde	urban	F	24	48.6	159.4	19.1	2	yes	2_some	no	no	no	2_6-12m	3_4-6m	0_never	NA	0_no	1	2_secondary	6	cement	sit	no	yes	2_tap	1972.4	1162.4	0	61.4	74.3	264.5	17.7	11.5	284.4	11.8	448.9	909.1	3295.9	690.5	9.8	1.3	2557.9	187.7	28463.4	1.9	8.5	0.5
2017-05-31	BEY26	Yaounde	urban	M	22	59.2	171.3	20.2	1	yes	3_Ab	no	no	no	3_4-6m	0_never	0_never	no	2_medium	0	2_secondary	6	cement	sit	yes	yes	2_tap	2404.9	786.7	0	59.1	123.9	263.4	10.2	11.7	496.1	7.8	210.5	932.3	1310	2355.2	6.4	0.9	758.3	703.7	647.3	4.3	27.1	0.7
2017-05-31	BEY27	Yaounde	urban	M	31	63.6	157.4	25.7	3	no	0_none	no	no	yes	0_never	0_never	0_never	no	0_no	0	3_university	1	cement	squat	no	yes	2_tap	1141.5	399.4	0	30.2	31.2	185	11.4	4.8	59.7	5.2	127	290.1	1407	279.8	2.1	0.5	1983.5	0	21473.7	0	8.3	0.4
2017-05-31	BEY28	Yaounde	urban	M	25	69.7	172	23.6	3	yes	3_Ab	no	no	no	3_4-6m	3_4-6m	2_onceAyear+	no	0_no	2	3_university	1	cement	sit	yes	yes	2_tap	1390.4	852.5	0	58.9	37	205.4	17.9	13.3	1399.4	17.8	420.4	1018.6	4176.1	713	5.9	1	2266.3	120.2	25003.9	6.5	10.7	0.7
2017-05-31	BEY29	Yaounde	urban	F	NA	NA	NA	NA	2	yes	2_some	no	no	no	3_4-6m	2_6-12m	0_never	no	0_no	3	2_secondary	5	cement	squat	no	yes	2_tap	1020.4	448.2	0	53.4	48.8	91.9	14.4	8.4	190.8	4.8	201.2	635.1	1914.9	865.4	2.9	0.9	307.4	243.4	767	9.9	4.6	0.4
2017-05-31	BEY30	Yaounde	urban	M	48	61.3	177	19.6	3	no	0_none	no	no	yes	3_4-6m	3_4-6m	0_never	no	0_no	4	2_secondary	5	cement	squat	no	yes	2_tap	2235.8	890.7	0	57.5	102.5	270.8	13	6.5	139.3	11	387.3	848.5	1556	133.2	7.9	1.7	245.1	7.6	327.8	0.3	14.7	0.5
2017-05-31	BEY31	Yaounde	urban	M	60	56.2	177.1	17.9	1	no	0_none	no	no	yes	3_4-6m	1_1y+	0_never	no	4_longtimeHeavy	6	2_secondary	9	cement	squat	yes	yes	2_tap	2899.4	1040	4	48.9	54.4	546.5	27.7	15.4	190.4	11.5	354.6	765.5	3714.9	1696.7	6.3	1.6	599.4	18.9	6969.2	6.4	12.2	0.8
2017-05-31	BEY32	Yaounde	urban	F	47	73.4	165.8	26.7	3	yes	2_some	no	no	no	1_1y+	3_4-6m	1_rarely	no	0_no	6	1_primary	9	cement	squat	yes	yes	2_tap	2154.7	676.1	0	69.2	35.4	389.8	17.4	13.5	482.1	7.3	271.1	715	2750	1836.9	4.6	1.1	291.5	19.3	3310.8	3.1	9.3	0.7
[truncated: 62 more columns]

## Sheet: Table S2
Supplementary Table 2. Alpha diversity of the gut and saliva microbiome along the urbanization gradient. Generalized least squares (GLS) linear models testing for differences in diversity of ASVs and OTUs (please see Methods) along the urbanization gradient for the gut and saliva microbiome separately. Both the polynomial contrasts (testing for linear and quadratic trends in the data, with the li…
				Model anova					Model coefficients (polynomial contrasts)								Model coefficients (treatment contrasts)								Model structure specification				Model comparison*
Microbiome	Index	Clustering method	Clustering cutoff	Factor	numDF	denDF	F	p	Coefficients	Estimate	Std. Error	t	p	2.5%CI	97.5%CI	% change	Coefficients	Estimate	Std. Error	t	p	2.5%CI	97.5%CI	% change	Parameter	Estimate	2.5%CI	97.5%CI	Stats	nulmodV_vs_nulmod1	nulmod_vs_fullmod2	nulmodV_vs_fullmodV3
gut	D0	-	0	urbanization level	2	138	1.46906	0.233718	Intercept (overall mean)	309.858	8.83286	35.0802	0	292.546	327.17		Intercept (Ngoantet)	327.781	10.86	30.1823	0	306.496	349.066						LRT	1.33588	2.97048	3.13205		**	The models compared are listed below:
gut	D0	-	0						Linear trend	-15.0187	14.2376	-1.05486	0.293334	-42.9239	12.8866	-4.84695	Mbalmayo vs. Ngoantet	-32.5294	20.364	-1.59739	0.112465	-72.4421	7.38341	-9.92412					p	0.512764	0.226448	0.208874		nulmod	gls(model = divIndex ~ 1, method = ML)
gut	D0	-	0						Quadratic trend	17.8891	16.2913	1.09808	0.274083	-14.0412	49.8194	5.77332	Yaounde vs. Ngoantet	-21.2396	20.1351	-1.05486	0.293334	-60.7036	18.2244	-6.47982										nulmodV	gls(model = divIndex ~ 1,weights=varIdent(form=~1|localisation),method = ML)
gut	D1	-	0	urbanization level	2	138	0.884511	0.415244	Intercept (overall mean)	71.8615	3.54291	20.2832	0	64.9175	78.8054		Intercept (Ngoantet)	69.1458	4.35602	15.8736	0	60.6082	77.6835						LRT	0.153701	1.79599	1.8163		fulmodV	gls(model = divIndex ~ localisation,weights=varIdent(form=~1|localisation),method = ML)
gut	D1	-	0						Linear trend	6.87908	5.7108	1.20457	0.230429	-4.31387	18.072	9.5727	Mbalmayo vs. Ngoantet	-1.5815	8.16813	-0.193618	0.846759	-17.5907	14.4277	-2.2872					p	0.926028	0.407385	0.40327		fulmod	gls(model = divIndex ~ localisation, method = ML)
gut	D1	-	0						Quadratic trend	5.26293	6.53452	0.805404	0.421972	-7.5445	18.0704	7.32372	Yaounde vs. Ngoantet	9.72849	8.07628	1.20457	0.230429	-6.10073	25.5577	14.0695
gut	D2	-	0	urbanization level	2	138	2.19276	0.115482	Intercept (overall mean)	29.8802	1.71785	17.394	0	26.5133	33.2471		Intercept (Ngoantet)	26.981	2.1121	12.7745	0	22.8413	31.1206						LRT	0.691001	4.41113	3.99233		1	Is it necessary to include heterogeneity of variance? Weights were included if Levene’s test was significant at alpha=0.05 even if there was no need to include them according to LRT.
gut	D2	-	0						Linear trend	5.67131	2.76899	2.04815	0.042441	0.244197	11.0984	18.9802	Mbalmayo vs. Ngoantet	0.677318	3.96047	0.17102	0.864459	-7.08507	8.4397	2.51036					p	0.707866	0.110188	0.135855		2	Does diversity differ between the locations (without variance structure)?
gut	D2	-	0						Quadratic trend	2.72131	3.16839	0.858893	0.391889	-3.48862	8.93123	9.10739	Yaounde vs. Ngoantet	8.02045	3.91594	2.04815	0.042441	0.345347	15.6956	29.7263										3	Does diversity differ between the locations (with variance structure)?
gut	DInf	-	0	urbanization level	2	138	2.93788	0.0563005	Intercept (overall mean)	8.75492	0.420113	20.8394	0	7.93151	9.57832		Intercept (Ngoantet)	8.01054	0.516531	15.5084	0	6.99816	9.02292						LRT	1.98408	5.87919	4.89455
gut	DInf	-	0						Linear trend	1.57364	0.677177	2.32382	0.021596	0.246394	2.90088	17.9743	Mbalmayo vs. Ngoantet	0.007665	0.968564	0.007914	0.993697	-1.89069	1.90602	0.0956864					p	0.370819	0.052887	0.0865291
gut	DInf	-	0						Quadratic trend	0.902282	0.774854	1.16445	0.246249	-0.616404	2.42097	10.306	Yaounde vs. Ngoantet	2.22546	0.957673	2.32382	0.021596	0.348454	4.10246	27.7816
gut	phD0	-	0	urbanization level	2	138	0.545049	0.581057	Intercept (overall mean)	38.1896	0.857701	44.5256	0	36.5085	39.8707		Intercept (Ngoantet)	39.2611	1.05455	37.2303	0	37.1942	41.328						LRT	0.654403	1.10942	1.164
gut	phD0	-	0						Linear trend	-0.936738	1.38252	-0.677557	0.499187	-3.64643	1.77296	-2.45286	Mbalmayo vs. Ngoantet	-1.88979	1.97742	-0.955685	0.340903	-5.76546	1.98588	-4.81338					p	0.720939	0.574239	0.558779
gut	phD0	-	0						Quadratic trend	1.00218	1.58194	0.633513	0.527447	-2.09836	4.10272	2.62422	Yaounde vs. Ngoantet	-1.32475	1.95518	-0.677557	0.499187	-5.15684	2.50734	-3.3742
gut	phD1	-	0	urbanization level	2	138	0.292793	0.746639	Intercept (overall mean)	5.00687	0.09897	50.5898	0	4.81289	5.20085		Intercept (Ngoantet)	5.06404	0.121684	41.6163	0	4.82554	5.30254						LRT	1.73595	0.597049	0.720478
gut	phD1	-	0						Linear trend	-0.002363	0.159529	-0.014811	0.988204	-0.315034	0.310308	-0.0471951	Mbalmayo vs. Ngoantet	-0.168168	0.228174	-0.737019	0.462362	-0.615381	0.279044	-3.32083					p	0.419801	0.741912	0.69751
gut	phD1	-	0						Quadratic trend	0.135945	0.18254	0.744741	0.457695	-0.221826	0.493716	2.71517	Yaounde vs. Ngoantet	-0.003342	0.225608	-0.014811	0.988204	-0.445525	0.438842	-0.0659947
gut	phD2	-	0	urbanization level	2	138	6.36623	0.00226667	Intercept (overall mean)	2.76327	0.028128	98.2385	0	2.70814	2.8184		Intercept (Ngoantet)	2.87434	0.034584	83.1125	0	2.80656	2.94213		Ngoantet/Mbalmayo	1.1042	0.819762	1.48733	LRT	0.257459	12.4436	12.7627
gut	phD2	-	0						Linear trend	-0.158615	0.04534	-3.49838	0.00063	-0.247479	-0.069751	-5.74012	Mbalmayo vs. Ngoantet	-0.108901	0.064849	-1.67929	0.095357	-0.236003	0.018201	-3.78873	Yaounde/Mbalmayo	0.775935	0.546625	1.10144	p	0.879212	0.00198562	0.00169287
gut	phD2	-	0						Quadratic trend	-0.002659	0.05188	-0.05126	0.959192	-0.104341	0.099023	-0.0962265	Yaounde vs. Ngoantet	-0.224316	0.06412	-3.49838	0.00063	-0.349989	-0.098643	-7.80408
saliva	D0	-	0	urbanization level	1.57	2	95	0.214056	Intercept (overall mean)	283.1	6.135	46.14	0	271.073	295.121		Intercept (Ngoantet)	297.15	9.163	32.43	0	279.194	315.111						LRT	0.589941	3.1804	3.14464
saliva	D0	-	0						Linear trend	-16.19	9.942	-1.63	0.106675	-35.68	3.293	-5.71883	Mbalmayo vs. Ngoantet	-19.27	15	-1.28	0.202124	-48.666	10.133	-6.48494					p	0.744554	0.203885	0.207563
saliva	D0	-	0						Quadratic trend	6.38	11.269	0.57	0.572536	-15.705	28.467	2.25362	Yaounde vs. Ngoantet	-22.9	14.061	-1.63	0.106675	-50.46	4.657	-7.70655
saliva	D1	-	0	urbanization level	0.23	2	95	0.792896	Intercept (overall mean)	37.92	2.326	16.3	0	33.362	42.479		Intercept (Ngoantet)	39.14	4.479	8.74	0	30.366	47.924		Ngoantet/Mbalmayo	1.48908	1.04636	2.11912	LRT	6.68516	0.361356	0.477809
saliva	D1	-	0						Linear trend	-0.17	4.092	-0.04	0.966249	-8.193	7.846	-0.448312	Mbalmayo vs. Ngoantet	-3.43	5.938	-0.58	0.564983	-15.068	8.209	-8.76341	Yaounde/Mbalmayo	1.04648	0.714825	1.532	p	0.0353457	0.834704	0.78749
saliva	D1	-	0						Quadratic trend	2.7	3.964	0.68	0.497512	-5.07	10.469	7.12025	Yaounde vs. Ngoantet	-0.25	5.787	-0.04	0.966249	-11.587	11.096	-0.638733
saliva	D2	-	0	urbanization level	0.42	2	95	0.65729	Intercept (overall mean)	14.18	1.033	13.72	0	12.152	16.201		Intercept (Ngoantet)	14.75	2.09	7.06	0	10.654	18.847		Ngoantet/Mbalmayo	1.61995	1.14309	2.29575	LRT	10.0121	0.570306	0.862543
saliva	D2	-	0						Linear trend	0.08	1.845	0.05	0.964201	-3.533	3.699	0.564175	Mbalmayo vs. Ngoantet	-1.84	2.677	-0.69	0.493532	-7.087	3.407	-12.4746	Yaounde/Mbalmayo	1.03998	0.7214	1.49925	p	0.00669714	0.751899	0.649682
saliva	D2	-	0						Quadratic trend	1.55	1.732	0.9	0.372967	-1.844	4.945	10.9309	Yaounde vs. Ngoantet	0.12	2.609	0.05	0.964201	-4.997	5.231	0.813559
saliva	DInf	-	0	urbanization level	0.36	2	95	0.699951	Intercept (overall mean)	5.19	0.342	15.17	0	4.518	5.858		Intercept (Ngoantet)	5.17	0.511	10.12	0	4.164	6.166						LRT	7.74379	0.736021	1.12659
saliva	DInf	-	0						Linear trend	0.29	0.554	0.52	0.604524	-0.798	1.374	5.58767	Mbalmayo vs. Ngoantet	-0.34	0.836	-0.41	0.685732	-1.978	1.299	-6.5764					p	0.0208189	0.69211	0.569329
saliva	DInf	-	0						Quadratic trend	0.44	0.628	0.71	0.482002	-0.788	1.674	8.47784	Yaounde vs. Ngoantet	0.41	0.784	0.52	0.604524	-1.129	1.943	7.93037
saliva	phD0	-	0	urbanization level	2.45	2	95	0.091322	Intercept (overall mean)	32.04	0.517	61.96	0	31.029	33.056		Intercept (Ngoantet)	33.56	0.772	43.45	0	32.041	35.069						LRT	0.327068	4.93789	5.04135
saliva	phD0	-	0						Linear trend	-1.54	0.838	-1.84	0.068839	-3.185	0.1	-4.80649	Mbalmayo vs. Ngoantet	-2.36	1.264	-1.86	0.06534	-4.836	0.121	-7.03218					p	0.849138	0.0846741	0.0804054
saliva	phD0	-	0						Quadratic trend	1.03	0.95	1.09	0.278915	-0.827	2.896	3.21473	Yaounde vs. Ngoantet	-2.18	1.185	-1.84	0.068839	-4.504	0.142	-6.49583
saliva	phD1	-	0	urbanization level	8.29	2	95	0.00048	Intercept (overall mean)	5.54	0.09	61.74	0	5.361	5.712		Intercept (Ngoantet)	6.01	0.134	44.9	0	5.75	6.275						LRT	0.280234	15.7669	15.6285
saliva	phD1	-	0						Linear trend	-0.53	0.145	-3.67	0.000405	-0.818	-0.248	-9.56679	Mbalmayo vs. Ngoantet	-0.68	0.219	-3.08	0.002669	-1.106	-0.247	-11.3145					p	0.869257	0.000376938	0.000403944
saliva	phD1	-	0						Quadratic trend	0.24	0.165	1.48	0.140918	-0.078	0.567	4.33213	Yaounde vs. Ngoantet	-0.75	0.206	-3.67	0.000405	-1.156	-0.351	-12.4792
saliva	phD2	-	0	urbanization level	7.3	2	95	0.001125	Intercept (overall mean)	3.36	0.035	95.2	0	3.292	3.431		Intercept (Ngoantet)	3.53	0.053	66.95	0	3.427	3.634						LRT	24.5154	14.0089	15.845
saliva	phD2	-	0						Linear trend	-0.21	0.057	-3.67	0.000397	-0.322	-0.098	-6.25	Mbalmayo vs. Ngoantet	-0.21	0.086	-2.43	0.01704	-0.379	-0.04	-5.94901					p	4.74844e-06	0.000907839	0.000362502
saliva	phD2	-	0						Quadratic trend	0.05	0.065	0.77	0.443977	-0.077	0.177	1.4881	Yaounde vs. Ngoantet	-0.3	0.081	-3.67	0.000397	-0.456	-0.139	-8.49858
gut	D0	opticlust	0.01	urbanization level	2	138	0.837385	0.435028	Intercept (overall mean)	254.537	7.79217	32.6658	0	239.265	269.81		Intercept (Ngoantet)	266.137	9.58052	27.779	0	247.359	284.914						LRT	1.96521	1.70088	1.82827
gut	D0	opticlust	0.01						Linear trend	-8.81209	12.5602	-0.70159	0.484116	-33.4296	15.8054	-3.462	Mbalmayo vs. Ngoantet	-22.3355	17.9648	-1.2433	0.215867	-57.5457	12.8748	-8.39248					p	0.374335	0.427227	0.400863
gut	D0	opticlust	0.01						Quadratic trend	13.1492	14.3718	0.914926	0.361826	-15.0191	41.3175	5.16591	Yaounde vs. Ngoantet	-12.4622	17.7628	-0.70159	0.484116	-47.2765	22.3522	-4.68262
gut	D1	opticlust	0.01	urbanization level	2	138	1.18818	0.307875	Intercept (overall mean)	59.5245	3.15518	18.8657	0	53.3404	65.7085		Intercept (Ngoantet)	56.1665	3.87931	14.4785	0	48.5632	63.7698						LRT	0.312798	2.40734	2.33638
gut	D1	opticlust	0.01						Linear trend	7.41928	5.08581	1.45882	0.146887	-2.54873	17.3873	12.4643	Mbalmayo vs. Ngoantet	-0.41848	7.27422	-0.057529	0.954207	-14.6757	13.8387	-0.745071					p	0.855218	0.30009	0.310929
gut	D1	opticlust	0.01						Quadratic trend	4.62521	5.81939	0.794793	0.428099	-6.78059	16.031	7.77027	Yaounde vs. Ngoantet	10.4924	7.19242	1.45882	0.146887	-3.60444	24.5893	18.681
gut	D2	opticlust	0.01	urbanization level	2	138	2.43489	0.0913629	Intercept (overall mean)	26.0155	1.58085	16.4567	0	22.9171	29.1139		Intercept (Ngoantet)	22.9897	1.94366	11.8281	0	19.1802	26.7992						LRT	0.954937	4.88987	4.35116
gut	D2	opticlust	0.01						Linear trend	5.56701	2.54816	2.18472	0.030598	0.572709	10.5613	21.3988	Mbalmayo vs. Ngoantet	1.20433	3.64463	0.33044	0.741568	-5.939	8.34767	5.23856					p	0.620352	0.0867318	0.113542
gut	D2	opticlust	0.01						Quadratic trend	2.23078	2.91571	0.765091	0.445524	-3.4839	7.94547	8.57483	Yaounde vs. Ngoantet	7.87295	3.60365	2.18472	0.030598	0.809933	14.936	34.2455
gut	DInf	opticlust	0.01	urbanization level	2	138	3.26768	0.0410625	Intercept (overall mean)	8.13485	0.401782	20.2469	0	7.34737	8.92232		Intercept (Ngoantet)	7.2138	0.493993	14.603	0	6.24559	8.182						LRT	2.58242	6.52413	5.37949
gut	DInf	opticlust	0.01						Linear trend	1.64616	0.64763	2.54182	0.012132	0.37683	2.91549	20.2359	Mbalmayo vs. Ngoantet	0.435125	0.926304	0.469743	0.63928	-1.3804	2.25065	6.03185					p	0.274938	0.0383092	0.0678982
gut	DInf	opticlust	0.01						Quadratic trend	0.595134	0.741045	0.803102	0.423297	-0.857287	2.04756	7.31586	Yaounde vs. Ngoantet	2.32803	0.915888	2.54182	0.012132	0.532918	4.12313	32.2719
gut	phD0	opticlust	0.01	urbanization level	2	138	0.531747	0.588777	Intercept (overall mean)	37.964	0.856407	44.3294	0	36.2855	39.6426		Intercept (Ngoantet)	39.0313	1.05296	37.0682	0	36.9675	41.095						LRT	0.72264	1.08245	1.12979
gut	phD0	opticlust	0.01						Linear trend	-0.976523	1.38044	-0.707401	0.48051	-3.68213	1.72909	-2.57223	Mbalmayo vs. Ngoantet	-1.82072	1.97444	-0.922148	0.358061	-5.69055	2.0491	-4.66478					p	0.696756	0.582036	0.56842
gut	phD0	opticlust	0.01						Quadratic trend	0.922818	1.57955	0.584227	0.560021	-2.17305	4.01869	2.43077	Yaounde vs. Ngoantet	-1.38101	1.95223	-0.707401	0.48051	-5.20732	2.4453	-3.53822
gut	phD1	opticlust	0.01	urbanization level	2	138	0.276466	0.758879	Intercept (overall mean)	5.00509	0.099235	50.4368	0	4.81059	5.19959		Intercept (Ngoantet)	5.05976	0.12201	41.4701	0	4.82062	5.29889						LRT	1.70681	0.563823	0.680417
gut	phD1	opticlust	0.01						Linear trend	-0.00059	0.159956	-0.003688	0.997063	-0.314098	0.312919	-0.011788	Mbalmayo vs. Ngoantet	-0.163174	0.228785	-0.713221	0.476914	-0.611584	0.285236	-3.22494					p	0.425961	0.754341	0.711622
gut	phD1	opticlust	0.01						Quadratic trend	0.132891	0.183028	0.726065	0.469029	-0.225839	0.49162	2.65512	Yaounde vs. Ngoantet	-0.000834	0.226212	-0.003688	0.997063	-0.444202	0.442534	-0.016483
gut	phD2	opticlust	0.01	urbanization level	2	138	6.2667	0.00248306	Intercept (overall mean)	2.76283	0.028134	98.2011	0	2.70769	2.81798		Intercept (Ngoantet)	2.87261	0.034591	83.0439	0	2.80481	2.94041		Ngoantet/Mbalmayo	1.09632	0.816714	1.47165	LRT	0.298897	12.2573	12.6286
gut	phD2	opticlust	0.01						Linear trend	-0.157668	0.04535	-3.47671	0.000679	-0.246552	-0.068784	-5.70675	Mbalmayo vs. Ngoantet	-0.106347	0.064864	-1.63955	0.103377	-0.233478	0.020783	-3.7021	Yaounde/Mbalmayo	0.770854	0.543378	1.09356	p	0.861183	0.0021795	0.00181026
gut	phD2	opticlust	0.01						Quadratic trend	-0.004198	0.051891	-0.080895	0.935643	-0.105902	0.097507	-0.151945	Yaounde vs. Ngoantet	-0.222977	0.064134	-3.47671	0.000679	-0.348678	-0.097276	-7.76217
saliva	D0	opticlust	0.01	urbanization level	2.39	2	95	0.097093	Intercept (overall mean)	189.45	3.798	49.89	0	182.008	196.894		Intercept (Ngoantet)	200.24	5.672	35.31	0	189.125	211.358						LRT	1.26855	4.81146	4.85528
saliva	D0	opticlust	0.01						Linear trend	-12.27	6.154	-1.99	0.049142	-24.327	-0.203	-6.47664	Mbalmayo vs. Ngoantet	-15.03	9.285	-1.62	0.108898	-33.225	3.172	-7.50599					p	0.530319	0.0901998	0.0882447
saliva	D0	opticlust	0.01						Quadratic trend	5.19	6.975	0.74	0.458848	-8.483	18.859	2.73951	Yaounde vs. Ngoantet	-17.35	8.704	-1.99	0.049142	-34.404	-0.287	-8.6646
saliva	D1	opticlust	0.01	urbanization level	0.3	2	95	0.744188	Intercept (overall mean)	26.59	1.559	17.06	0	23.534	29.644		Intercept (Ngoantet)	28.02	3.079	9.1	0	21.985	34.053		Ngoantet/Mbalmayo	1.55529	1.09757	2.20388	LRT	8.40637	0.545864	0.608516
saliva	D1	opticlust	0.01						Linear trend	-0.9	2.765	-0.33	0.745257	-6.319	4.518	-3.38473	Mbalmayo vs. Ngoantet	-3.02	4.008	-0.75	0.453573	-10.871	4.839	-10.778	Yaounde/Mbalmayo	1.04582	0.721761	1.51539	p	0.0149479	0.761144	0.737671
saliva	D1	opticlust	0.01						Quadratic trend	1.94	2.634	0.74	0.462597	-3.219	7.105	7.29598	Yaounde vs. Ngoantet	-1.27	3.91	-0.33	0.745257	-8.937	6.389	-4.53248
saliva	D2	opticlust	0.01	urbanization level	0.39	2	95	0.678711	Intercept (overall mean)	11.19	0.773	14.47	0	9.671	12.7		Intercept (Ngoantet)	11.8	1.606	7.35	0	8.655	14.949		Ngoantet/Mbalmayo	1.67008	1.18236	2.359	LRT	12.5564	0.587181	0.79718
saliva	D2	opticlust	0.01						Linear trend	-0.21	1.383	-0.15	0.877567	-2.923	2.496	-1.87668	Mbalmayo vs. Ngoantet	-1.55	2.032	-0.76	0.44839	-5.53	2.436	-13.1356	Yaounde/Mbalmayo	0.997422	0.697828	1.42564	p	0.00187677	0.745582	0.671266
saliva	D2	opticlust	0.01						Quadratic trend	1.14	1.293	0.88	0.380285	-1.395	3.674	10.1877	Yaounde vs. Ngoantet	-0.3	1.955	-0.15	0.877567	-4.134	3.53	-2.54237
saliva	DInf	opticlust	0.01	urbanization level	0.34	2	95	0.713965	Intercept (overall mean)	4.63	0.303	15.26	0	4.036	5.225		Intercept (Ngoantet)	4.71	0.453	10.39	0	3.821	5.598						LRT	9.32391	0.695123	1.14915
saliva	DInf	opticlust	0.01						Linear trend	0.14	0.492	0.29	0.772704	-0.821	1.106	3.02376	Mbalmayo vs. Ngoantet	-0.44	0.742	-0.59	0.556108	-1.893	1.016	-9.34183					p	0.00944798	0.706409	0.562943
saliva	DInf	opticlust	0.01						Quadratic trend	0.44	0.557	0.79	0.43173	-0.652	1.533	9.50324	Yaounde vs. Ngoantet	0.2	0.695	0.29	0.772704	-1.162	1.565	4.24628
saliva	phD0	opticlust	0.01	urbanization level	2.57	2	95	0.081726	Intercept (overall mean)	31.57	0.511	61.84	0	30.574	32.575		Intercept (Ngoantet)	33.1	0.763	43.41	0	31.608	34.598						LRT	0.328292	5.16695	5.2811
saliva	phD0	opticlust	0.01						Linear trend	-1.57	0.827	-1.9	0.060998	-3.191	0.053	-4.97308	Mbalmayo vs. Ngoantet	-2.37	1.248	-1.9	0.060971	-4.814	0.08	-7.16012					p	0.848618	0.0755113	0.0713222
saliva	phD0	opticlust	0.01						Quadratic trend	1.03	0.938	1.1	0.276241	-0.811	2.865	3.26259	Yaounde vs. Ngoantet	-2.22	1.17	-1.9	0.060998	-4.512	0.075	-6.70695
saliva	phD1	opticlust	0.01	urbanization level	8.4	2	95	0.000436	Intercept (overall mean)	5.51	0.09	61.31	0	5.334	5.686		Intercept (Ngoantet)	5.99	0.134	44.64	0	5.728	6.254						LRT	0.391322	15.9651	15.7567
saliva	phD1	opticlust	0.01						Linear trend	-0.54	0.146	-3.69	0.000372	-0.823	-0.252	-9.80036	Mbalmayo vs. Ngoantet	-0.68	0.22	-3.11	0.002501	-1.113	-0.252	-11.3523					p	0.822291	0.000341374	0.000378865
saliva	phD1	opticlust	0.01						Quadratic trend	0.25	0.165	1.5	0.138128	-0.077	0.57	4.53721	Yaounde vs. Ngoantet	-0.76	0.206	-3.69	0.000372	-1.164	-0.357	-12.6878
saliva	phD2	opticlust	0.01	urbanization level	7.53	2	95	0.00092	Intercept (overall mean)	3.35	0.035	94.9	0	3.281	3.419		Intercept (Ngoantet)	3.52	0.053	66.8	0	3.419	3.625						LRT	22.3091	14.4245	16.309
saliva	phD2	opticlust	0.01						Linear trend	-0.21	0.057	-3.72	0.000337	-0.325	-0.101	-6.26866	Mbalmayo vs. Ngoantet	-0.22	0.086	-2.5	0.014264	-0.385	-0.046	-6.25					p	1.431e-05	0.000737501	0.000287444
saliva	phD2	opticlust	0.01						Quadratic trend	0.05	0.065	0.82	0.415164	-0.074	0.18	1.49254	Yaounde vs. Ngoantet	-0.3	0.081	-3.72	0.000337	-0.46	-0.142	-8.52273
gut	D0	opticlust	0.02	urbanization level	2	138	0.536278	0.586135	Intercept (overall mean)	222.404	6.97037	31.907	0	208.742	236.066		Intercept (Ngoantet)	229.693	8.57011	26.8017	0	212.896	246.49						LRT	1.65842	1.09164	1.20667
gut	D0	opticlust	0.02						Linear trend	-3.70095	11.2355	-0.329398	0.742354	-25.7221	18.3202	-1.66407	Mbalmayo vs. Ngoantet	-16.6344	16.0701	-1.03512	0.302426	-48.1312	14.8624	-7.24201					p	0.436394	0.579368	0.546985
gut	D0	opticlust	0.02						Quadratic trend	11.4452	12.8561	0.890252	0.37488	-13.7523	36.6427	5.14613	Yaounde vs. Ngoantet	-5.23394	15.8894	-0.329398	0.742354	-36.3766	25.9087	-2.27866
gut	D1	opticlust	0.02	urbanization level	2	138	1.7147	0.18383	Intercept (overall mean)	48.3844	2.75136	17.5857	0	42.9919	53.777		Intercept (Ngoantet)	44.5438	3.3828	13.1677	0	37.9136	51.174						LRT	0.214289	3.46113	3.39548
gut	D1	opticlust	0.02						Linear trend	7.92591	4.43489	1.78717	0.076105	-0.766321	16.6181	16.3811	Mbalmayo vs. Ngoantet	0.313061	6.34321	0.049354	0.960709	-12.1194	12.7455	0.702816					p	0.898396	0.177184	0.183097
gut	D1	opticlust	0.02						Quadratic trend	4.32041	5.07459	0.851383	0.396032	-5.62559	14.2664	8.92934	Yaounde vs. Ngoantet	11.2089	6.27189	1.78717	0.076105	-1.08374	23.5016	25.1639
gut	D2	opticlust	0.02	urbanization level	2	138	3.06891	0.049657	Intercept (overall mean)	20.2134	1.36368	14.8227	0	17.5407	22.8862		Intercept (Ngoantet)	17.2817	1.67665	10.3073	0	13.9955	20.5678						LRT	0.733085	6.13578	5.65249
gut	D2	opticlust	0.02						Linear trend	5.39173	2.19811	2.4529	0.015418	1.08352	9.69994	26.674	Mbalmayo vs. Ngoantet	1.17032	3.14394	0.372245	0.710281	-4.9917	7.33233	6.77203					p	0.693127	0.0465192	0.0592348
gut	D2	opticlust	0.02						Quadratic trend	2.15735	2.51516	0.85774	0.392523	-2.77227	7.08698	10.6729	Yaounde vs. Ngoantet	7.62505	3.10859	2.4529	0.015418	1.53233	13.7178	44.1223
gut	DInf	opticlust	0.02	urbanization level	2	138	3.87512	0.023047	Intercept (overall mean)	6.4326	0.365194	17.6142	0	5.71683	7.14836		Intercept (Ngoantet)	5.53053	0.449008	12.3172	0	4.65049	6.41057						LRT	2.02188	7.70436	6.49848
gut	DInf	opticlust	0.02						Linear trend	1.62734	0.588655	2.7645	0.006481	0.473596	2.78108	25.2983	Mbalmayo vs. Ngoantet	0.404782	0.841951	0.480767	0.631443	-1.24541	2.05498	7.31904					p	0.363877	0.0212334	0.0388036
gut	DInf	opticlust	0.02						Quadratic trend	0.609041	0.673562	0.904208	0.367461	-0.711118	1.9292	9.46805	Yaounde vs. Ngoantet	2.3014	0.832483	2.7645	0.006481	0.669766	3.93304	41.6127
gut	phD0	opticlust	0.02	urbanization level	2	138	0.478535	0.620715	Intercept (overall mean)	37.3905	0.836468	44.7005	0	35.7511	39.03		Intercept (Ngoantet)	38.3742	1.02844	37.313	0	36.3585	40.39						LRT	0.764698	0.9745	1.0211
gut	phD0	opticlust	0.02						Linear trend	-0.87765	1.3483	-0.650932	0.516173	-3.52027	1.76496	-2.34725	Mbalmayo vs. Ngoantet	-1.70994	1.92847	-0.886682	0.376793	-5.48966	2.06979	-4.45595					p	0.682257	0.614313	0.600166
gut	phD0	opticlust	0.02						Quadratic trend	0.889445	1.54278	0.576522	0.565201	-2.13434	3.91323	2.3788	Yaounde vs. Ngoantet	-1.24118	1.90678	-0.650932	0.516173	-4.97841	2.49604	-3.23442
gut	phD1	opticlust	0.02	urbanization level	2	138	0.282331	0.754459	Intercept (overall mean)	4.98218	0.09843	50.6164	0	4.78926	5.1751		Intercept (Ngoantet)	5.03641	0.121021	41.6162	0	4.79921	5.2736						LRT	1.70909	0.57576	0.695051
gut	phD1	opticlust	0.02						Linear trend	0.000347	0.158659	0.002188	0.998258	-0.310619	0.311313	0.00696482	Mbalmayo vs. Ngoantet	-0.163174	0.22693	-0.719051	0.473325	-0.607948	0.2816	-3.23989					p	0.425477	0.749852	0.706434
gut	phD1	opticlust	0.02						Quadratic trend	0.133431	0.181544	0.73498	0.463599	-0.222389	0.489252	2.67816	Yaounde vs. Ngoantet	0.000491	0.224378	0.002188	0.998258	-0.439282	0.440264	0.00974901
gut	phD2	opticlust	0.02	urbanization level	2	138	6.23997	0.00254469	Intercept (overall mean)	2.76019	0.028139	98.0914	0	2.70504	2.81534		Intercept (Ngoantet)	2.86985	0.034597	82.9509	0	2.80204	2.93766		Ngoantet/Mbalmayo	1.10212	0.821466	1.47867	LRT	0.253428	12.2072	12.5206
gut	phD2	opticlust	0.02						Linear trend	-0.157297	0.045357	-3.46798	0.0007	-0.246195	-0.068399	-5.69878	Mbalmayo vs. Ngoantet	-0.106534	0.064874	-1.64218	0.10283	-0.233685	0.020616	-3.71218	Yaounde/Mbalmayo	0.7713	0.544155	1.09326	p	0.880986	0.00223478	0.00191068
gut	phD2	opticlust	0.02						Quadratic trend	-0.003831	0.051899	-0.073807	0.941271	-0.105551	0.09789	-0.138795	Yaounde vs. Ngoantet	-0.222452	0.064145	-3.46798	0.0007	-0.348173	-0.096731	-7.75135
saliva	D0	opticlust	0.02	urbanization level	2.71	2	95	0.071692	Intercept (overall mean)	144.22	2.887	49.96	0	138.56	149.876		Intercept (Ngoantet)	153.03	4.311	35.49	0	144.577	161.478						LRT	0.800754	5.4372	5.52456
saliva	D0	opticlust	0.02						Linear trend	-9.65	4.678	-2.06	0.041796	-18.823	-0.484	-6.69117	Mbalmayo vs. Ngoantet	-12.78	7.058	-1.81	0.073428	-26.61	1.057	-8.3513					p	0.670067	0.0659672	0.0631476
saliva	D0	opticlust	0.02						Quadratic trend	4.86	5.302	0.92	0.361826	-5.534	15.251	3.36985	Yaounde vs. Ngoantet	-13.65	6.616	-2.06	0.041796	-26.619	-0.685	-8.91982
saliva	D1	opticlust	0.02	urbanization level	0.28	2	95	0.752811	Intercept (overall mean)	19.57	1.074	18.23	0	17.468	21.677		Intercept (Ngoantet)	20.39	2.066	9.87	0	16.341	24.439		Ngoantet/Mbalmayo	1.47294	1.04008	2.08595	LRT	6.6815	0.491948	0.584526
saliva	D1	opticlust	0.02						Linear trend	-0.36	1.881	-0.19	0.847607	-4.048	3.324	-1.83955	Mbalmayo vs. Ngoantet	-1.94	2.752	-0.71	0.482434	-7.334	3.453	-9.51447	Yaounde/Mbalmayo	1.02615	0.71241	1.47806	p	0.0354104	0.781943	0.746572
saliva	D1	opticlust	0.02						Quadratic trend	1.38	1.839	0.75	0.456459	-2.229	4.98	7.05161	Yaounde vs. Ngoantet	-0.51	2.66	-0.19	0.847607	-5.725	4.7	-2.50123
saliva	D2	opticlust	0.02	urbanization level	0.54	2	95	0.586263	Intercept (overall mean)	8.58	0.532	16.13	0	7.534	9.618		Intercept (Ngoantet)	8.73	1.03	8.48	0	6.713	10.749		Ngoantet/Mbalmayo	1.47319	1.0353	2.09629	LRT	6.91879	0.743979	1.09607
saliva	D2	opticlust	0.02						Linear trend	0.28	0.928	0.3	0.764683	-1.541	2.098	3.2634	Mbalmayo vs. Ngoantet	-0.86	1.371	-0.62	0.533516	-3.545	1.831	-9.85109	Yaounde/Mbalmayo	1.00106	0.683966	1.46516	p	0.0314488	0.689362	0.578084
saliva	D2	opticlust	0.02						Quadratic trend	0.86	0.913	0.94	0.348459	-0.93	2.651	10.0233	Yaounde vs. Ngoantet	0.39	1.313	0.3	0.764683	-2.179	2.967	4.46735
saliva	DInf	opticlust	0.02	urbanization level	0.8	2	95	0.451358	Intercept (overall mean)	3.8	0.211	18.02	0	3.387	4.214		Intercept (Ngoantet)	3.71	0.315	11.79	0	3.097	4.332						LRT	3.23858	1.64123	2.03578
saliva	DInf	opticlust	0.02						Linear trend	0.33	0.342	0.95	0.343755	-0.345	0.995	8.68421	Mbalmayo vs. Ngoantet	-0.2	0.516	-0.39	0.698736	-1.211	0.81	-5.39084					p	0.198039	0.44016	0.361357
saliva	DInf	opticlust	0.02						Quadratic trend	0.35	0.387	0.91	0.366896	-0.408	1.11	9.21053	Yaounde vs. Ngoantet	0.46	0.483	0.95	0.343755	-0.487	1.407	12.3989
saliva	phD0	opticlust	0.02	urbanization level	2.18	2	95	0.11824	Intercept (overall mean)	30.95	0.509	60.76	0	29.95	31.947		Intercept (Ngoantet)	32.35	0.761	42.52	0	30.858	33.841						LRT	0.37085	4.40493	4.47952
saliva	phD0	opticlust	0.02						Linear trend	-1.5	0.825	-1.81	0.07324	-3.113	0.123	-4.84653	Mbalmayo vs. Ngoantet	-2.09	1.245	-1.68	0.096792	-4.53	0.352	-6.46059					p	0.830751	0.11053	0.106484
saliva	phD0	opticlust	0.02						Quadratic trend	0.84	0.936	0.9	0.370309	-0.992	2.676	2.71405	Yaounde vs. Ngoantet	-2.11	1.167	-1.81	0.07324	-4.403	0.173	-6.52241
saliva	phD1	opticlust	0.02	urbanization level	8.31	2	95	0.000473	Intercept (overall mean)	5.46	0.09	60.9	0	5.281	5.632		Intercept (Ngoantet)	5.93	0.134	44.33	0	5.67	6.195						LRT	0.351417	15.7951	15.6526
saliva	phD1	opticlust	0.02						Linear trend	-0.54	0.145	-3.69	0.000379	-0.82	-0.251	-9.89011	Mbalmayo vs. Ngoantet	-0.67	0.219	-3.06	0.002847	-1.1	-0.242	-11.2985					p	0.838862	0.00037165	0.000399098
saliva	phD1	opticlust	0.02						Quadratic trend	0.24	0.165	1.45	0.149832	-0.084	0.561	4.3956	Yaounde vs. Ngoantet	-0.76	0.205	-3.69	0.000379	-1.159	-0.354	-12.8162
saliva	phD2	opticlust	0.02	urbanization level	7.68	2	95	0.000808	Intercept (overall mean)	3.33	0.036	93.35	0	3.258	3.398		Intercept (Ngoantet)	3.5	0.053	65.75	0	3.397	3.605						LRT	22.829	14.6926	16.4381
saliva	phD2	opticlust	0.02						Linear trend	-0.22	0.058	-3.8	0.000252	-0.333	-0.107	-6.60661	Mbalmayo vs. Ngoantet	-0.21	0.087	-2.38	0.019082	-0.379	-0.037	-6					p	1.10342e-05	0.00064498	0.000269474
saliva	phD2	opticlust	0.02						Quadratic trend	0.04	0.065	0.65	0.514436	-0.085	0.171	1.2012	Yaounde vs. Ngoantet	-0.31	0.082	-3.8	0.000252	-0.471	-0.151	-8.85714
gut	D0	opticlust	0.03	urbanization level	2	138	0.462512	0.630672	Intercept (overall mean)	205.806	6.44919	31.9119	0	193.166	218.446		Intercept (Ngoantet)	211.838	7.92931	26.7158	0	196.297	227.379						LRT	1.49189	0.94198	1.04431
gut	D0	opticlust	0.03						Linear trend	-2.68544	10.3954	-0.258329	0.796538	-23.0601	17.6892	-1.30484	Mbalmayo vs. Ngoantet	-14.2975	14.8685	-0.961593	0.337936	-43.4392	14.8443	-6.74925					p	0.474286	0.624384	0.593242
gut	D0	opticlust	0.03						Quadratic trend	10.1234	11.8949	0.851073	0.396203	-13.1901	33.4369	4.9189	Yaounde vs. Ngoantet	-3.79779	14.7013	-0.258329	0.796538	-32.6119	25.0163	-1.79278
gut	D1	opticlust	0.03	urbanization level	2	138	2.11029	0.125098	Intercept (overall mean)	44.7376	2.5694	17.4117	0	39.7016	49.7735		Intercept (Ngoantet)	40.54	3.15909	12.8328	0	34.3483	46.7317						LRT	0.376184	4.24769	4.05599
gut	D1	opticlust	0.03						Linear trend	8.30059	4.1416	2.0042	0.047006	0.183202	16.418	18.554	Mbalmayo vs. Ngoantet	0.853982	5.92372	0.144163	0.885582	-10.7563	12.4643	2.10652					p	0.828539	0.119571	0.131599
gut	D1	opticlust	0.03						Quadratic trend	4.09508	4.73899	0.864125	0.389019	-5.19317	13.3833	9.15355	Yaounde vs. Ngoantet	11.7388	5.85711	2.0042	0.047006	0.259087	23.2185	28.9561
gut	D2	opticlust	0.03	urbanization level	2	138	3.49242	0.0331436	Intercept (overall mean)	18.9642	1.27461	14.8784	0	16.466	21.4624		Intercept (Ngoantet)	16.0075	1.56714	10.2145	0	12.936	19.0791						LRT	1.22601	6.96194	6.16603
gut	D2	opticlust	0.03						Linear trend	5.3845	2.05454	2.62078	0.009756	1.35767	9.41132	28.393	Mbalmayo vs. Ngoantet	1.25526	2.9386	0.427163	0.669926	-4.50429	7.01481	7.8417					p	0.541721	0.0307775	0.0458209
gut	D2	opticlust	0.03						Quadratic trend	2.08383	2.35089	0.886399	0.376944	-2.52383	6.69148	10.9882	Yaounde vs. Ngoantet	7.61483	2.90556	2.62078	0.009756	1.92004	13.3096	47.5704
gut	DInf	opticlust	0.03	urbanization level	2	138	4.07635	0.0190539	Intercept (overall mean)	6.18383	0.353564	17.49	0	5.49086	6.8768		Intercept (Ngoantet)	5.27801	0.434708	12.1415	0	4.426	6.13002						LRT	3.09198	8.09317	6.53149
gut	DInf	opticlust	0.03						Linear trend	1.61807	0.569908	2.83918	0.005207	0.50107	2.73507	26.1661	Mbalmayo vs. Ngoantet	0.429164	0.815137	0.526493	0.599391	-1.16847	2.0268	8.13117					p	0.213101	0.017482	0.0381685
gut	DInf	opticlust	0.03						Quadratic trend	0.583781	0.652111	0.895217	0.37223	-0.694334	1.8619	9.44045	Yaounde vs. Ngoantet	2.28829	0.805971	2.83918	0.005207	0.70862	3.86797	43.3553
gut	phD0	opticlust	0.03	urbanization level	2	138	0.474653	0.623112	Intercept (overall mean)	36.8967	0.826227	44.6568	0	35.2773	38.5161		Intercept (Ngoantet)	37.8578	1.01585	37.2671	0	35.8668	39.8488						LRT	0.618186	0.966623	1.0155
gut	phD0	opticlust	0.03						Linear trend	-0.832536	1.33179	-0.625124	0.532922	-3.4428	1.77773	-2.2564	Mbalmayo vs. Ngoantet	-1.70594	1.90486	-0.895572	0.372041	-5.43939	2.02751	-4.50617					p	0.734112	0.616738	0.60185
gut	phD0	opticlust	0.03						Quadratic trend	0.912227	1.52389	0.598617	0.550409	-2.07454	3.899	2.47238	Yaounde vs. Ngoantet	-1.17738	1.88344	-0.625124	0.532922	-4.86885	2.51409	-3.11001
gut	phD1	opticlust	0.03	urbanization level	2	138	0.283477	0.753598	Intercept (overall mean)	4.96569	0.09806	50.6392	0	4.77349	5.15788		Intercept (Ngoantet)	5.01968	0.120565	41.6345	0	4.78338	5.25598						LRT	1.77586	0.578092	0.701247
gut	phD1	opticlust	0.03						Linear trend	0.000578	0.158062	0.003658	0.997087	-0.309219	0.310375	0.0116399	Mbalmayo vs. Ngoantet	-0.162793	0.226076	-0.720082	0.472693	-0.605895	0.280308	-3.2431					p	0.411506	0.748978	0.704249
gut	phD1	opticlust	0.03						Quadratic trend	0.133254	0.180862	0.736773	0.462511	-0.221228	0.487736	2.6835	Yaounde vs. Ngoantet	0.000818	0.223534	0.003658	0.997087	-0.437301	0.438936	0.0162959
gut	phD2	opticlust	0.03	urbanization level	2	138	6.26462	0.0024878	Intercept (overall mean)	2.75723	0.028093	98.1459	0	2.70217	2.81229		Intercept (Ngoantet)	2.86679	0.034541	82.9973	0	2.79909	2.93448		Ngoantet/Mbalmayo	1.11185	0.830095	1.48923	LRT	0.293316	12.2534	12.5011
gut	phD2	opticlust	0.03						Linear trend	-0.157433	0.045283	-3.47663	0.000679	-0.246187	-0.06868	-5.70982	Mbalmayo vs. Ngoantet	-0.106022	0.064768	-1.63694	0.103922	-0.232966	0.020922	-3.69829	Yaounde/Mbalmayo	0.793044	0.560034	1.123	p	0.863589	0.00218375	0.00192935
gut	phD2	opticlust	0.03						Quadratic trend	-0.004328	0.051815	-0.083521	0.933559	-0.105883	0.097228	-0.156969	Yaounde vs. Ngoantet	-0.222644	0.06404	-3.47663	0.000679	-0.348161	-0.097128	-7.76633
saliva	D0	opticlust	0.03	urbanization level	2.94	2	95	0.057665	Intercept (overall mean)	131.33	2.621	50.1	0	126.189	136.464		Intercept (Ngoantet)	139.69	3.915	35.68	0	132.014	147.36						LRT	0.516311	5.88642	6.00346
saliva	D0	opticlust	0.03						Linear trend	-8.98	4.248	-2.11	0.037204	-17.302	-0.651	-6.83774	Mbalmayo vs. Ngoantet	-12.39	6.409	-1.93	0.056265	-24.946	0.175	-8.86964					p	0.772475	0.0526962	0.0497011
saliva	D0	opticlust	0.03						Quadratic trend	4.93	4.814	1.02	0.308434	-4.506	14.366	3.7539	Yaounde vs. Ngoantet	-12.69	6.007	-2.11	0.037204	-24.469	-0.921	-9.0844
saliva	D1	opticlust	0.03	urbanization level	0.39	2	95	0.680855	Intercept (overall mean)	17.94	0.956	18.76	0	16.067	19.816		Intercept (Ngoantet)	18.86	1.871	10.08	0	15.193	22.526		Ngoantet/Mbalmayo	1.48901	1.0486	2.1144	LRT	7.89286	0.694553	0.790846
saliva	D1	opticlust	0.03						Linear trend	-0.48	1.671	-0.29	0.775119	-3.753	2.796	-2.67559	Mbalmayo vs. Ngoantet	-2.08	2.48	-0.84	0.40454	-6.938	2.785	-11.0286	Yaounde/Mbalmayo	0.98665	0.679387	1.43288	p	0.0193236	0.70661	0.673395
saliva	D1	opticlust	0.03						Quadratic trend	1.42	1.643	0.86	0.389757	-1.8	4.639	7.91527	Yaounde vs. Ngoantet	-0.68	2.363	-0.29	0.775119	-5.308	3.954	-3.60551
saliva	D2	opticlust	0.03	urbanization level	0.7	2	95	0.497094	Intercept (overall mean)	8.18	0.489	16.73	0	7.218	9.135		Intercept (Ngoantet)	8.42	0.971	8.67	0	6.515	10.323		Ngoantet/Mbalmayo	1.50949	1.06117	2.14721	LRT	8.85338	0.957477	1.43164
saliva	D2	opticlust	0.03						Linear trend	0.19	0.853	0.23	0.82003	-1.477	1.866	2.32274	Mbalmayo vs. Ngoantet	-1	1.28	-0.78	0.435908	-3.512	1.508	-11.8765	Yaounde/Mbalmayo	0.954229	0.65219	1.39615	p	0.011954	0.619565	0.488791
saliva	D2	opticlust	0.03						Quadratic trend	0.93	0.84	1.11	0.271095	-0.717	2.578	11.3692	Yaounde vs. Ngoantet	0.28	1.206	0.23	0.82003	-2.089	2.639	3.32542
saliva	DInf	opticlust	0.03	urbanization level	0.75	2	95	0.476484	Intercept (overall mean)	3.75	0.204	18.33	0	3.348	4.15		Intercept (Ngoantet)	3.68	0.305	12.06	0	3.084	4.281						LRT	3.74328	1.52946	1.98124
saliva	DInf	opticlust	0.03						Linear trend	0.29	0.331	0.88	0.38086	-0.358	0.941	7.73333	Mbalmayo vs. Ngoantet	-0.21	0.5	-0.43	0.669991	-1.194	0.766	-5.70652					p	0.153871	0.465459	0.371347
saliva	DInf	opticlust	0.03						Quadratic trend	0.34	0.376	0.91	0.363498	-0.393	1.079	9.06667	Yaounde vs. Ngoantet	0.41	0.469	0.88	0.38086	-0.506	1.331	11.1413
saliva	phD0	opticlust	0.03	urbanization level	2.65	2	95	0.075982	Intercept (overall mean)	30.58	0.496	61.7	0	29.607	31.55		Intercept (Ngoantet)	32.08	0.74	43.34	0	30.633	33.535						LRT	0.348227	5.3173	5.42841
saliva	phD0	opticlust	0.03						Linear trend	-1.56	0.803	-1.94	0.055471	-3.132	0.017	-5.10137	Mbalmayo vs. Ngoantet	-2.31	1.212	-1.91	0.059249	-4.689	0.061	-7.20075					p	0.840202	0.0700429	0.0662577
saliva	phD0	opticlust	0.03						Quadratic trend	0.99	0.91	1.09	0.279622	-0.794	2.774	3.23741	Yaounde vs. Ngoantet	-2.2	1.136	-1.94	0.055471	-4.429	0.024	-6.85786
saliva	phD1	opticlust	0.03	urbanization level	8.44	2	95	0.000423	Intercept (overall mean)	5.48	0.089	61.71	0	5.303	5.65		Intercept (Ngoantet)	5.95	0.133	44.9	0	5.692	6.212						LRT	0.245644	16.0273	15.966
saliva	phD1	opticlust	0.03						Linear trend	-0.53	0.144	-3.71	0.000344	-0.816	-0.252	-9.67153	Mbalmayo vs. Ngoantet	-0.67	0.217	-3.09	0.002632	-1.096	-0.245	-11.2605					p	0.884421	0.000330909	0.000341218
saliva	phD1	opticlust	0.03						Quadratic trend	0.24	0.163	1.47	0.146114	-0.081	0.558	4.37956	Yaounde vs. Ngoantet	-0.76	0.203	-3.71	0.000344	-1.154	-0.357	-12.7731
saliva	phD2	opticlust	0.03	urbanization level	7.59	2	95	0.000877	Intercept (overall mean)	3.35	0.035	94.82	0	3.279	3.417		Intercept (Ngoantet)	3.52	0.053	66.73	0	3.415	3.622						LRT	23.7649	14.5225	16.3417
saliva	phD2	opticlust	0.03						Linear trend	-0.22	0.057	-3.77	0.000285	-0.328	-0.103	-6.56716	Mbalmayo vs. Ngoantet	-0.21	0.086	-2.41	0.018083	-0.377	-0.038	-5.96591					p	6.91079e-06	0.000702228	0.000282774
saliva	phD2	opticlust	0.03						Quadratic trend	0.05	0.065	0.69	0.488762	-0.082	0.172	1.49254	Yaounde vs. Ngoantet	-0.3	0.081	-3.77	0.000285	-0.464	-0.146	-8.52273
gut	D0	opticlust	0.04	urbanization level	2	138	0.384178	0.681736	Intercept (overall mean)	183.744	5.7053	32.2059	0	172.562	194.927		Intercept (Ngoantet)	188.952	7.0147	26.9366	0	175.204	202.701						LRT	1.39845	0.782883	0.86219
gut	D0	opticlust	0.04						Linear trend	-2.92062	9.19635	-0.317584	0.75128	-20.9451	15.1039	-1.5895	Mbalmayo vs. Ngoantet	-11.4939	13.1535	-0.873827	0.383731	-37.2743	14.2865	-6.08295					p	0.496971	0.676082	0.649797
gut	D0	opticlust	0.04						Quadratic trend	7.6985	10.5228	0.731599	0.465654	-12.9259	28.3229	4.18979	Yaounde vs. Ngoantet	-4.13037	13.0056	-0.317584	0.75128	-29.6209	21.3601	-2.18593
gut	D1	opticlust	0.04	urbanization level	2	138	1.98929	0.140696	Intercept (overall mean)	41.3101	2.37073	17.4251	0	36.6635	45.9566		Intercept (Ngoantet)	37.5391	2.91482	12.8787	0	31.8262	43.252						LRT	0.301354	4.00758	3.90085
gut	D1	opticlust	0.04						Linear trend	7.43997	3.82136	1.94694	0.053573	-0.049761	14.9297	18.0101	Mbalmayo vs. Ngoantet	0.791152	5.46568	0.144749	0.88512	-9.92138	11.5037	2.10754					p	0.860126	0.134823	0.142214
gut	D1	opticlust	0.04						Quadratic trend	3.64949	4.37256	0.834637	0.405365	-4.92056	12.2195	8.8344	Yaounde vs. Ngoantet	10.5217	5.40422	1.94694	0.053573	-0.070372	21.1138	28.0286
gut	D2	opticlust	0.04	urbanization level	2	138	3.34172	0.038261	Intercept (overall mean)	18.0794	1.2241	14.7696	0	15.6802	20.4786		Intercept (Ngoantet)	15.4177	1.50504	10.2441	0	12.4679	18.3675						LRT	1.41478	6.66853	5.93646
gut	D2	opticlust	0.04						Linear trend	5.02633	1.97312	2.5474	0.011949	1.15908	8.89358	27.8014	Mbalmayo vs. Ngoantet	0.876778	2.82215	0.310678	0.756515	-4.65453	6.40809	5.68682					p	0.492928	0.0356408	0.0513942
gut	D2	opticlust	0.04						Quadratic trend	2.18607	2.25773	0.968261	0.334608	-2.23899	6.61113	12.0915	Yaounde vs. Ngoantet	7.10831	2.79042	2.5474	0.011949	1.63919	12.5774	46.1048
gut	DInf	opticlust	0.04	urbanization level	2	138	3.56121	0.0310438	Intercept (overall mean)	5.97713	0.345307	17.3096	0	5.30034	6.65392		Intercept (Ngoantet)	5.20986	0.424557	12.2713	0	4.37775	6.04198						LRT	2.58391	7.09568	5.83843
gut	DInf	opticlust	0.04						Linear trend	1.46123	0.556599	2.62529	0.009634	0.370321	2.55215	24.4471	Mbalmayo vs. Ngoantet	0.23529	0.796101	0.295553	0.768016	-1.32504	1.79562	4.51624					p	0.274734	0.0287867	0.053976
gut	DInf	opticlust	0.04						Quadratic trend	0.65153	0.636883	1.023	0.308098	-0.596737	1.8998	10.9004	Yaounde vs. Ngoantet	2.0665	0.787149	2.62529	0.009634	0.523713	3.60928	39.6651
gut	phD0	opticlust	0.04	urbanization level	2	138	0.451708	0.637478	Intercept (overall mean)	35.9244	0.799971	44.9071	0	34.3565	37.4923		Intercept (Ngoantet)	36.8377	0.983569	37.4531	0	34.9099	38.7655						LRT	0.720073	0.920047	0.966529
gut	phD0	opticlust	0.04						Linear trend	-0.811847	1.28947	-0.629598	0.529999	-3.33916	1.71547	-2.25988	Mbalmayo vs. Ngoantet	-1.59176	1.84432	-0.863059	0.389602	-5.20657	2.02305	-4.32101					p	0.697651	0.631269	0.616767
gut	phD0	opticlust	0.04						Quadratic trend	0.830947	1.47546	0.563177	0.574228	-2.06091	3.7228	2.31304	Yaounde vs. Ngoantet	-1.14813	1.82359	-0.629598	0.529999	-4.72229	2.42604	-3.11671
gut	phD1	opticlust	0.04	urbanization level	2	138	0.272301	0.762033	Intercept (overall mean)	4.95263	0.097532	50.7795	0	4.76147	5.14379		Intercept (Ngoantet)	5.00542	0.119916	41.7409	0	4.77039	5.24045						LRT	1.89221	0.555346	0.678605
gut	phD1	opticlust	0.04						Linear trend	0.000315	0.157212	0.002003	0.998404	-0.307814	0.308444	0.00636025	Mbalmayo vs. Ngoantet	-0.158797	0.224859	-0.706205	0.481251	-0.599513	0.281919	-3.1725					p	0.388251	0.757544	0.712267
gut	phD1	opticlust	0.04						Quadratic trend	0.129839	0.179888	0.721777	0.471653	-0.222735	0.482413	2.62162	Yaounde vs. Ngoantet	0.000445	0.222331	0.002003	0.998404	-0.435315	0.436206	0.00889037
gut	phD2	opticlust	0.04	urbanization level	2	138	6.26888	0.00247811	Intercept (overall mean)	2.75705	0.028083	98.1735	0	2.702	2.81209		Intercept (Ngoantet)	2.86635	0.034529	83.0135	0	2.79867	2.93402		Ngoantet/Mbalmayo	1.09687	0.817221	1.47222	LRT	0.306704	12.2614	12.537
gut	phD2	opticlust	0.04						Linear trend	-0.157572	0.045267	-3.4809	0.000669	-0.246294	-0.068849	-5.71525	Mbalmayo vs. Ngoantet	-0.105065	0.064746	-1.62273	0.106929	-0.231965	0.021834	-3.66547	Yaounde/Mbalmayo	0.755669	0.532915	1.07153	p	0.857828	0.00217506	0.00189503
gut	phD2	opticlust	0.04						Quadratic trend	-0.005189	0.051797	-0.100173	0.920352	-0.106709	0.096331	-0.188209	Yaounde vs. Ngoantet	-0.22284	0.064018	-3.4809	0.000669	-0.348313	-0.097367	-7.77436
saliva	D0	opticlust	0.04	urbanization level	3.13	2	95	0.048406	Intercept (overall mean)	111.69	2.266	49.3	0	107.247	116.128		Intercept (Ngoantet)	119.16	3.384	35.22	0	112.526	125.789						LRT	0.344516	6.24752	6.2983
saliva	D0	opticlust	0.04						Linear trend	-7.84	3.671	-2.14	0.035265	-15.038	-0.646	-7.01943	Mbalmayo vs. Ngoantet	-11.32	5.539	-2.04	0.043785	-22.175	-0.462	-9.49983					p	0.841762	0.0439914	0.0428886
saliva	D0	opticlust	0.04						Quadratic trend	4.71	4.161	1.13	0.260114	-3.442	12.87	4.21703	Yaounde vs. Ngoantet	-11.09	5.192	-2.14	0.035265	-21.266	-0.913	-9.30681
saliva	D1	opticlust	0.04	urbanization level	0.21	2	95	0.812147	Intercept (overall mean)	15.38	0.751	20.49	0	13.91	16.853		Intercept (Ngoantet)	15.96	1.449	11.01	0	13.116	18.794		Ngoantet/Mbalmayo	1.42752	1.0085	2.02063	LRT	7.32695	0.405057	0.428661
saliva	D1	opticlust	0.04						Linear trend	-0.34	1.293	-0.27	0.791556	-2.877	2.191	-2.21066	Mbalmayo vs. Ngoantet	-1.24	1.957	-0.63	0.528624	-5.072	2.597	-7.76942	Yaounde/Mbalmayo	0.94479	0.656745	1.35917	p	0.0256433	0.816663	0.807082
saliva	D1	opticlust	0.04						Quadratic trend	0.81	1.308	0.62	0.535937	-1.751	3.376	5.26658	Yaounde vs. Ngoantet	-0.48	1.829	-0.27	0.791556	-4.068	3.099	-3.00752
saliva	D2	opticlust	0.04	urbanization level	0.51	2	95	0.604897	Intercept (overall mean)	7.43	0.403	18.44	0	6.636	8.215		Intercept (Ngoantet)	7.57	0.793	9.55	0	6.012	9.119		Ngoantet/Mbalmayo	1.47006	1.03639	2.0852	LRT	8.43344	0.694711	1.03168
saliva	D2	opticlust	0.04						Linear trend	0.17	0.697	0.25	0.805329	-1.194	1.538	2.28802	Mbalmayo vs. Ngoantet	-0.66	1.057	-0.63	0.531333	-2.735	1.407	-8.71863	Yaounde/Mbalmayo	0.933917	0.644806	1.35266	p	0.0147469	0.706554	0.596998
saliva	D2	opticlust	0.04						Quadratic trend	0.64	0.698	0.92	0.360542	-0.727	2.01	8.61373	Yaounde vs. Ngoantet	0.24	0.986	0.25	0.805329	-1.688	2.176	3.17041
saliva	DInf	opticlust	0.04	urbanization level	0.87	2	95	0.422894	Intercept (overall mean)	3.58	0.183	19.59	0	3.221	3.936		Intercept (Ngoantet)	3.53	0.273	12.94	0	2.995	4.064						LRT	4.77674	1.77562	2.34539
saliva	DInf	opticlust	0.04						Linear trend	0.27	0.296	0.9	0.368016	-0.312	0.848	7.5419	Mbalmayo vs. Ngoantet	-0.23	0.447	-0.52	0.604768	-1.107	0.643	-6.51558					p	0.0917793	0.411555	0.309531
saliva	DInf	opticlust	0.04						Quadratic trend	0.34	0.335	1.03	0.307893	-0.314	1.001	9.49721	Yaounde vs. Ngoantet	0.38	0.419	0.9	0.368016	-0.442	1.199	10.7649
saliva	phD0	opticlust	0.04	urbanization level	2.37	2	95	0.09876	Intercept (overall mean)	29.88	0.483	61.92	0	28.931	30.822		Intercept (Ngoantet)	31.26	0.721	43.38	0	29.85	32.675						LRT	0.122847	4.77633	4.84015
saliva	phD0	opticlust	0.04						Linear trend	-1.45	0.782	-1.85	0.067158	-2.981	0.085	-4.85274	Mbalmayo vs. Ngoantet	-2.11	1.18	-1.79	0.076747	-4.423	0.201	-6.74984					p	0.940425	0.0917979	0.088915
saliva	phD0	opticlust	0.04						Quadratic trend	0.89	0.886	1	0.319147	-0.85	2.625	2.97858	Yaounde vs. Ngoantet	-2.05	1.106	-1.85	0.067158	-4.215	0.12	-6.5579
saliva	phD1	opticlust	0.04	urbanization level	8.42	2	95	0.000432	Intercept (overall mean)	5.41	0.088	61.31	0	5.237	5.583		Intercept (Ngoantet)	5.88	0.132	44.63	0	5.623	6.139						LRT	0.254891	15.9857	16.0056
saliva	phD1	opticlust	0.04						Linear trend	-0.53	0.143	-3.73	0.00033	-0.813	-0.253	-9.79667	Mbalmayo vs. Ngoantet	-0.66	0.216	-3.06	0.002897	-1.082	-0.237	-11.2245					p	0.880341	0.000337863	0.000334531
saliva	phD1	opticlust	0.04						Quadratic trend	0.23	0.162	1.43	0.157426	-0.087	0.549	4.25139	Yaounde vs. Ngoantet	-0.75	0.202	-3.73	0.00033	-1.15	-0.357	-12.7551
saliva	phD2	opticlust	0.04	urbanization level	7.65	2	95	0.000828	Intercept (overall mean)	3.32	0.036	92.76	0	3.249	3.389		Intercept (Ngoantet)	3.49	0.053	65.34	0	3.387	3.597						LRT	23.8556	14.6407	16.434
saliva	phD2	opticlust	0.04						Linear trend	-0.22	0.058	-3.8	0.000253	-0.334	-0.107	-6.62651	Mbalmayo vs. Ngoantet	-0.21	0.087	-2.36	0.020343	-0.378	-0.035	-6.01719					p	6.60427e-06	0.000661947	0.000270027
saliva	phD2	opticlust	0.04						Quadratic trend	0.04	0.066	0.63	0.531717	-0.088	0.17	1.20482	Yaounde vs. Ngoantet	-0.31	0.082	-3.8	0.000253	-0.473	-0.151	-8.88252
gut	D0	opticlust	0.05	urbanization level	2	138	0.335983	0.715218	Intercept (overall mean)	167.108	5.13677	32.5317	0	157.04	177.176		Intercept (Ngoantet)	171.436	6.31568	27.1445	0	159.058	183.815						LRT	1.20734	0.684908	0.749325
gut	D0	opticlust	0.05						Linear trend	-2.32933	8.27993	-0.281322	0.778885	-18.5577	13.899	-1.39391	Mbalmayo vs. Ngoantet	-9.69129	11.8428	-0.818331	0.414579	-32.9027	13.5201	-5.653					p	0.546802	0.710026	0.687521
gut	D0	opticlust	0.05						Quadratic trend	6.56807	9.47423	0.693256	0.489314	-12.0011	25.1372	3.93044	Yaounde vs. Ngoantet	-3.29416	11.7096	-0.281322	0.778885	-26.2445	19.6562	-1.92151
gut	D1	opticlust	0.05	urbanization level	2	138	1.95887	0.14492	Intercept (overall mean)	37.8955	2.1493	17.6315	0	33.6829	42.1081		Intercept (Ngoantet)	34.6308	2.64258	13.1049	0	29.4514	39.8101						LRT	0.479256	3.94713	3.76121
gut	D1	opticlust	0.05						Linear trend	6.6425	3.46445	1.91733	0.057262	-0.147689	13.4327	17.5285	Mbalmayo vs. Ngoantet	0.40028	4.95519	0.08078	0.935734	-9.31171	10.1123	1.15585					p	0.786921	0.13896	0.152497
gut	D1	opticlust	0.05						Quadratic trend	3.50822	3.96416	0.884985	0.377704	-4.26139	11.2778	9.25762	Yaounde vs. Ngoantet	9.39392	4.89947	1.91733	0.057262	-0.208864	18.9967	27.1259
gut	D2	opticlust	0.05	urbanization level	2	138	3.49143	0.0331747	Intercept (overall mean)	17.2783	1.15396	14.973	0	15.0165	19.54		Intercept (Ngoantet)	14.7742	1.4188	10.4131	0	11.9934	17.555						LRT	2.16253	6.96002	6.00911
gut	D2	opticlust	0.05						Linear trend	4.82364	1.86007	2.59326	0.010532	1.17798	8.4693	27.9174	Mbalmayo vs. Ngoantet	0.690651	2.66044	0.2596	0.795559	-4.52372	5.90503	4.67472					p	0.339166	0.0308071	0.0495608
gut	D2	opticlust	0.05						Quadratic trend	2.22102	2.12836	1.04353	0.298526	-1.9505	6.39253	12.8544	Yaounde vs. Ngoantet	6.82166	2.63053	2.59326	0.010532	1.66592	11.9774	46.1729
gut	DInf	opticlust	0.05	urbanization level	2	138	4.00215	0.0204375	Intercept (overall mean)	5.90863	0.339168	17.4209	0	5.24387	6.57339		Intercept (Ngoantet)	5.12726	0.417009	12.2953	0	4.30994	5.94458						LRT	3.92407	7.94991	6.32469
gut	DInf	opticlust	0.05						Linear trend	1.51561	0.546703	2.77228	0.006336	0.444095	2.58713	25.6509	Mbalmayo vs. Ngoantet	0.200709	0.781948	0.256678	0.79781	-1.33188	1.7333	3.91455					p	0.140572	0.0187801	0.0423263
gut	DInf	opticlust	0.05						Quadratic trend	0.711162	0.62556	1.13684	0.257575	-0.514913	1.93724	12.036	Yaounde vs. Ngoantet	2.1434	0.773155	2.77228	0.006336	0.628045	3.65876	41.8041
gut	phD0	opticlust	0.05	urbanization level	2	138	0.454243	0.635874	Intercept (overall mean)	35.2142	0.78014	45.1383	0	33.6851	36.7432		Intercept (Ngoantet)	36.1068	0.959186	37.6432	0	34.2269	37.9868						LRT	0.566994	0.925195	0.967487
gut	phD0	opticlust	0.05						Linear trend	-0.791497	1.2575	-0.62942	0.530115	-3.25616	1.67316	-2.24767	Mbalmayo vs. Ngoantet	-1.5586	1.7986	-0.86656	0.387687	-5.08379	1.9666	-4.31663					p	0.753145	0.629646	0.616471
gut	phD0	opticlust	0.05						Quadratic trend	0.815618	1.43889	0.56684	0.571744	-2.00455	3.63578	2.31616	Yaounde vs. Ngoantet	-1.11935	1.77838	-0.62942	0.530115	-4.6049	2.36621	-3.1001
gut	phD1	opticlust	0.05	urbanization level	2	138	0.298649	0.742298	Intercept (overall mean)	4.91411	0.096808	50.7616	0	4.72438	5.10385		Intercept (Ngoantet)	4.97069	0.119026	41.7616	0	4.73741	5.20398						LRT	1.87754	0.608965	0.742163
gut	phD1	opticlust	0.05						Linear trend	-0.002505	0.156044	-0.01605	0.987218	-0.308345	0.303336	-0.0509756	Mbalmayo vs. Ngoantet	-0.166197	0.223189	-0.744646	0.457752	-0.603639	0.271246	-3.34354					p	0.391108	0.737505	0.689988
gut	phD1	opticlust	0.05						Quadratic trend	0.134253	0.178552	0.751901	0.453391	-0.215702	0.484208	2.73199	Yaounde vs. Ngoantet	-0.003542	0.220679	-0.01605	0.987218	-0.436065	0.428982	-0.0712577
gut	phD2	opticlust	0.05	urbanization level	2	138	6.232	0.00256335	Intercept (overall mean)	2.74662	0.028206	97.3784	0	2.69134	2.8019		Intercept (Ngoantet)	2.85636	0.034679	82.3659	0	2.78839	2.92433		Ngoantet/Mbalmayo	1.09625	0.817905	1.46932	LRT	0.289395	12.1923	12.5556
gut	phD2	opticlust	0.05						Linear trend	-0.15763	0.045465	-3.46709	0.000702	-0.246738	-0.068521	-5.73906	Mbalmayo vs. Ngoantet	-0.106315	0.065028	-1.63491	0.104347	-0.233767	0.021137	-3.72204	Yaounde/Mbalmayo	0.765849	0.540442	1.08527	p	0.865284	0.00225153	0.00187755
gut	phD2	opticlust	0.05						Quadratic trend	-0.004202	0.052022	-0.080773	0.935739	-0.106164	0.09776	-0.152988	Yaounde vs. Ngoantet	-0.222922	0.064297	-3.46709	0.000702	-0.348941	-0.096903	-7.80439
saliva	D0	opticlust	0.05	urbanization level	2.84	2	95	0.063597	Intercept (overall mean)	106.54	2.098	50.77	0	102.423	110.649		Intercept (Ngoantet)	113.13	3.134	36.1	0	106.985	119.27						LRT	0.306389	5.68439	5.73079
saliva	D0	opticlust	0.05						Linear trend	-6.89	3.401	-2.03	0.045665	-13.552	-0.221	-6.46705	Mbalmayo vs. Ngoantet	-10.04	5.13	-1.96	0.053352	-20.093	0.018	-8.87475					p	0.857963	0.0582977	0.0569607
saliva	D0	opticlust	0.05						Quadratic trend	4.22	3.854	1.09	0.276375	-3.335	11.774	3.96095	Yaounde vs. Ngoantet	-9.74	4.809	-2.03	0.045665	-19.165	-0.313	-8.60956
saliva	D1	opticlust	0.05	urbanization level	0.2	2	95	0.816567	Intercept (overall mean)	15.1	0.729	20.71	0	13.675	16.534		Intercept (Ngoantet)	15.59	1.41	11.06	0	12.828	18.353		Ngoantet/Mbalmayo	1.44505	1.01927	2.04868	LRT	7.24864	0.365091	0.4174
saliva	D1	opticlust	0.05						Linear trend	-0.23	1.263	-0.18	0.857695	-2.703	2.248	-1.52318	Mbalmayo vs. Ngoantet	-1.14	1.893	-0.6	0.549653	-4.848	2.574	-7.31238	Yaounde/Mbalmayo	0.966386	0.668343	1.39734	p	0.0266672	0.833147	0.811639
saliva	D1	opticlust	0.05						Quadratic trend	0.8	1.264	0.63	0.529741	-1.68	3.274	5.29801	Yaounde vs. Ngoantet	-0.32	1.786	-0.18	0.857695	-3.822	3.18	-2.0526
saliva	D2	opticlust	0.05	urbanization level	0.52	2	95	0.598702	Intercept (overall mean)	7.39	0.398	18.58	0	6.613	8.173		Intercept (Ngoantet)	7.51	0.778	9.66	0	5.985	9.033		Ngoantet/Mbalmayo	1.45345	1.02225	2.06653	LRT	7.92538	0.711407	1.05284
saliva	D2	opticlust	0.05						Linear trend	0.2	0.687	0.29	0.771452	-1.147	1.547	2.70636	Mbalmayo vs. Ngoantet	-0.63	1.042	-0.61	0.545691	-2.674	1.41	-8.38881	Yaounde/Mbalmayo	0.935781	0.641262	1.36557	p	0.0190119	0.70068	0.590717
saliva	D2	opticlust	0.05						Quadratic trend	0.63	0.691	0.91	0.363374	-0.724	1.987	8.52503	Yaounde vs. Ngoantet	0.28	0.972	0.29	0.771452	-1.622	2.188	3.72836
saliva	DInf	opticlust	0.05	urbanization level	0.86	2	95	0.424996	Intercept (overall mean)	3.58	0.182	19.6	0	3.22	3.935		Intercept (Ngoantet)	3.53	0.273	12.95	0	2.995	4.063						LRT	4.77189	1.76539	2.33265
saliva	DInf	opticlust	0.05						Linear trend	0.27	0.296	0.9	0.369197	-0.313	0.847	7.5419	Mbalmayo vs. Ngoantet	-0.23	0.446	-0.52	0.606165	-1.105	0.644	-6.51558					p	0.0920021	0.413666	0.31151
saliva	DInf	opticlust	0.05						Quadratic trend	0.34	0.335	1.02	0.309456	-0.314	1	9.49721	Yaounde vs. Ngoantet	0.38	0.418	0.9	0.369197	-0.442	1.197	10.7649
saliva	phD0	opticlust	0.05	urbanization level	2.25	2	95	0.110479	Intercept (overall mean)	29.59	0.484	61.18	0	28.641	30.537		Intercept (Ngoantet)	30.94	0.722	42.84	0	29.529	32.361						LRT	0.235067	4.545	4.62679
saliva	phD0	opticlust	0.05						Linear trend	-1.39	0.784	-1.77	0.079618	-2.925	0.147	-4.69753	Mbalmayo vs. Ngoantet	-2.1	1.183	-1.78	0.078427	-4.422	0.214	-6.78733					p	0.889111	0.103054	0.098925
saliva	phD0	opticlust	0.05						Quadratic trend	0.92	0.888	1.03	0.305154	-0.825	2.657	3.10916	Yaounde vs. Ngoantet	-1.96	1.109	-1.77	0.079618	-4.137	0.208	-6.33484
saliva	phD1	opticlust	0.05	urbanization level	8.32	2	95	0.000469	Intercept (overall mean)	5.4	0.088	61.58	0	5.225	5.568		Intercept (Ngoantet)	5.86	0.131	44.78	0	5.605	6.118						LRT	0.246944	15.8155	15.837
saliva	phD1	opticlust	0.05						Linear trend	-0.53	0.142	-3.71	0.000353	-0.805	-0.248	-9.81481	Mbalmayo vs. Ngoantet	-0.65	0.214	-3.04	0.003077	-1.071	-0.231	-11.0922					p	0.883846	0.000367883	0.000363947
saliva	phD1	opticlust	0.05						Quadratic trend	0.23	0.161	1.41	0.160727	-0.088	0.543	4.25926	Yaounde vs. Ngoantet	-0.74	0.201	-3.71	0.000353	-1.138	-0.351	-12.628
saliva	phD2	opticlust	0.05	urbanization level	7.69	2	95	0.0008	Intercept (overall mean)	3.32	0.036	92.93	0	3.245	3.385		Intercept (Ngoantet)	3.49	0.053	65.47	0	3.384	3.592						LRT	24.1228	14.7121	16.5384
saliva	phD2	opticlust	0.05						Linear trend	-0.22	0.058	-3.81	0.000245	-0.334	-0.107	-6.62651	Mbalmayo vs. Ngoantet	-0.21	0.087	-2.37	0.019859	-0.378	-0.036	-6.01719					p	5.7783e-06	0.000638707	0.000256288
saliva	phD2	opticlust	0.05						Quadratic trend	0.04	0.066	0.63	0.52801	-0.087	0.17	1.20482	Yaounde vs. Ngoantet	-0.31	0.082	-3.81	0.000245	-0.472	-0.151	-8.88252
gut	D0	opticlust	0.06	urbanization level	2	138	0.134824	0.873985	Intercept (overall mean)	141.825	4.20613	33.7187	0	133.582	150.069		Intercept (Ngoantet)	143.2	5.17146	27.6905	0	133.064	153.336						LRT	0.667564	0.27524	0.309915
gut	D0	opticlust	0.06						Linear trend	0.367937	6.77985	0.054269	0.956799	-12.9203	13.6562	0.259429	Mbalmayo vs. Ngoantet	-4.64493	9.69719	-0.478997	0.632699	-23.6511	14.3612	-3.24366					p	0.71621	0.87143	0.856452
gut	D0	opticlust	0.06						Quadratic trend	4.005	7.75777	0.516256	0.606502	-11.2	19.21	2.82389	Yaounde vs. Ngoantet	0.520341	9.58815	0.054269	0.956799	-18.2721	19.3128	0.363366
gut	D1	opticlust	0.06	urbanization level	2	138	1.4098	0.247687	Intercept (overall mean)	31.8197	1.73384	18.3522	0	28.4214	35.2179		Intercept (Ngoantet)	29.5926	2.13176	13.8818	0	25.4144	33.7708						LRT	0.344528	2.85185	2.82981
gut	D1	opticlust	0.06						Linear trend	4.54285	2.79476	1.62549	0.10634	-0.934781	10.0205	14.2769	Mbalmayo vs. Ngoantet	0.256559	3.99734	0.064183	0.948918	-7.57808	8.0912	0.86697					p	0.841757	0.240286	0.242948
gut	D1	opticlust	0.06						Quadratic trend	2.41334	3.19788	0.754668	0.451734	-3.85439	8.68107	7.58442	Yaounde vs. Ngoantet	6.42456	3.95239	1.62549	0.10634	-1.32198	14.1711	21.71
gut	D2	opticlust	0.06	urbanization level	2	138	2.52793	0.0835156	Intercept (overall mean)	15.1878	0.955442	15.8961	0	13.3151	17.0604		Intercept (Ngoantet)	13.3462	1.17472	11.3612	0	11.0438	15.6486						LRT	1.25964	5.07339	4.60137
gut	D2	opticlust	0.06						Linear trend	3.4224	1.54007	2.22223	0.027895	0.403915	6.44088	22.5339	Mbalmayo vs. Ngoantet	0.684739	2.20276	0.310855	0.75638	-3.63259	5.00207	5.1306					p	0.532688	0.0791275	0.10019
gut	D2	opticlust	0.06						Quadratic trend	1.41684	1.76221	0.80401	0.422774	-2.03704	4.87071	9.3288	Yaounde vs. Ngoantet	4.84	2.17799	2.22223	0.027895	0.571221	9.10879	36.2651
gut	DInf	opticlust	0.06	urbanization level	2	138	3.45197	0.0344448	Intercept (overall mean)	5.63467	0.308704	18.2526	0	5.02962	6.23971		Intercept (Ngoantet)	4.92821	0.379553	12.9842	0	4.1843	5.67212						LRT	2.22699	6.88324	5.80767
gut	DInf	opticlust	0.06						Linear trend	1.29516	0.497598	2.60281	0.010257	0.319881	2.27043	22.9855	Mbalmayo vs. Ngoantet	0.287737	0.711713	0.404287	0.686627	-1.1072	1.68267	5.83857					p	0.328409	0.0320127	0.0548126
gut	DInf	opticlust	0.06						Quadratic trend	0.512823	0.569372	0.900681	0.369327	-0.603126	1.62877	9.10122	Yaounde vs. Ngoantet	1.83163	0.70371	2.60281	0.010257	0.45238	3.21088	37.1662
gut	phD0	opticlust	0.06	urbanization level	2	138	0.300854	0.74067	Intercept (overall mean)	33.5477	0.726634	46.1686	0	32.1235	34.9719		Intercept (Ngoantet)	34.2277	0.8934	38.3117	0	32.4767	35.9788						LRT	0.536583	0.613452	0.641426
gut	phD0	opticlust	0.06						Linear trend	-0.617134	1.17126	-0.526899	0.59911	-2.91276	1.67849	-1.83957	Mbalmayo vs. Ngoantet	-1.16728	1.67525	-0.696782	0.487111	-4.4507	2.11614	-3.41034					p	0.764685	0.735852	0.725632
gut	phD0	opticlust	0.06						Quadratic trend	0.596779	1.3402	0.445291	0.656807	-2.02997	3.22352	1.7789	Yaounde vs. Ngoantet	-0.87276	1.65641	-0.526899	0.59911	-4.11926	2.37374	-2.54986
gut	phD1	opticlust	0.06	urbanization level	2	138	0.339285	0.712872	Intercept (overall mean)	4.83489	0.094328	51.2564	0	4.65001	5.01977		Intercept (Ngoantet)	4.90583	0.115976	42.3003	0	4.67852	5.13314						LRT	2.07359	0.691623	0.833835
gut	phD1	opticlust	0.06						Linear trend	-0.024385	0.152046	-0.160377	0.872819	-0.32239	0.273621	-0.504354	Mbalmayo vs. Ngoantet	-0.178321	0.217471	-0.819975	0.413644	-0.604557	0.247915	-3.63488					p	0.35459	0.707646	0.659075
gut	phD1	opticlust	0.06						Quadratic trend	0.13152	0.173978	0.75596	0.450962	-0.20947	0.47251	2.72023	Yaounde vs. Ngoantet	-0.034485	0.215026	-0.160377	0.872819	-0.455928	0.386958	-0.702939
gut	phD2	opticlust	0.06	urbanization level	2	138	6.54325	0.0019279	Intercept (overall mean)	2.73535	0.028417	96.2585	0	2.67965	2.79105		Intercept (Ngoantet)	2.84898	0.034938	81.5427	0	2.7805	2.91745		Ngoantet/Mbalmayo	1.10134	0.818019	1.4828	LRT	0.298187	12.7744	12.9917
gut	phD2	opticlust	0.06						Linear trend	-0.162535	0.045805	-3.54842	0.00053	-0.25231	-0.072759	-5.94202	Mbalmayo vs. Ngoantet	-0.111022	0.065514	-1.69463	0.092402	-0.239428	0.017384	-3.89691	Yaounde/Mbalmayo	0.786795	0.554018	1.11738	p	0.861489	0.00168292	0.00150972
gut	phD2	opticlust	0.06						Quadratic trend	-0.00319	0.052412	-0.060867	0.951553	-0.105915	0.099535	-0.116621	Yaounde vs. Ngoantet	-0.229859	0.064778	-3.54842	0.00053	-0.356821	-0.102897	-8.06812
saliva	D0	opticlust	0.06	urbanization level	2.9	2	95	0.059865	Intercept (overall mean)	93.81	1.805	51.96	0	90.269	97.347		Intercept (Ngoantet)	99.54	2.697	36.92	0	94.257	104.827						LRT	0.196301	5.80917	5.91026
saliva	D0	opticlust	0.06						Linear trend	-5.59	2.926	-1.91	0.059	-11.327	0.143	-5.95885	Mbalmayo vs. Ngoantet	-9.29	4.414	-2.11	0.037878	-17.947	-0.643	-9.33293					p	0.906513	0.0547716	0.052072
saliva	D0	opticlust	0.06						Quadratic trend	4.36	3.316	1.31	0.191689	-2.139	10.86	4.64769	Yaounde vs. Ngoantet	-7.91	4.138	-1.91	0.059	-16.018	0.202	-7.94655
saliva	D1	opticlust	0.06	urbanization level	0.24	2	95	0.784958	Intercept (overall mean)	14.14	0.65	21.75	0	12.865	15.414		Intercept (Ngoantet)	14.6	1.246	11.72	0	12.159	17.045		Ngoantet/Mbalmayo	1.42344	1.00519	2.01572	LRT	6.7757	0.435695	0.498509
saliva	D1	opticlust	0.06						Linear trend	-0.2	1.121	-0.18	0.856316	-2.402	1.994	-1.41443	Mbalmayo vs. Ngoantet	-1.1	1.686	-0.65	0.515347	-4.405	2.203	-7.53425	Yaounde/Mbalmayo	0.962328	0.668057	1.38622	p	0.0337813	0.804248	0.779382
saliva	D1	opticlust	0.06						Quadratic trend	0.78	1.13	0.69	0.491237	-1.434	2.997	5.51627	Yaounde vs. Ngoantet	-0.29	1.586	-0.18	0.856316	-3.396	2.821	-1.9863
saliva	D2	opticlust	0.06	urbanization level	0.6	2	95	0.548245	Intercept (overall mean)	7.25	0.381	19.01	0	6.5	7.994		Intercept (Ngoantet)	7.35	0.743	9.89	0	5.897	8.811		Ngoantet/Mbalmayo	1.45916	1.02893	2.06929	LRT	7.61422	0.830499	1.23265
saliva	D2	opticlust	0.06						Linear trend	0.22	0.66	0.34	0.736619	-1.071	1.516	3.03448	Mbalmayo vs. Ngoantet	-0.64	0.994	-0.64	0.523596	-2.585	1.312	-8.70748	Yaounde/Mbalmayo	0.951812	0.65806	1.37669	p	0.0222123	0.660175	0.539926
saliva	D2	opticlust	0.06						Quadratic trend	0.65	0.66	0.98	0.328645	-0.646	1.942	8.96552	Yaounde vs. Ngoantet	0.31	0.933	0.34	0.736619	-1.515	2.144	4.21769
saliva	DInf	opticlust	0.06	urbanization level	0.87	2	95	0.422557	Intercept (overall mean)	3.56	0.18	19.8	0	3.209	3.914		Intercept (Ngoantet)	3.51	0.269	13.07	0	2.984	4.037						LRT	4.71623	1.77727	2.34796
saliva	DInf	opticlust	0.06						Linear trend	0.27	0.291	0.91	0.364159	-0.305	0.837	7.58427	Mbalmayo vs. Ngoantet	-0.22	0.44	-0.51	0.610714	-1.086	0.637	-6.26781					p	0.0945983	0.411217	0.309134
saliva	DInf	opticlust	0.06						Quadratic trend	0.34	0.33	1.02	0.310503	-0.311	0.984	9.55056	Yaounde vs. Ngoantet	0.38	0.412	0.91	0.364159	-0.432	1.184	10.8262
saliva	phD0	opticlust	0.06	urbanization level	2.35	2	95	0.100992	Intercept (overall mean)	28.89	0.464	62.28	0	27.977	29.795		Intercept (Ngoantet)	30.21	0.693	43.62	0	28.855	31.57						LRT	0.117163	4.73024	4.80779
saliva	phD0	opticlust	0.06						Linear trend	-1.36	0.752	-1.81	0.074102	-2.83	0.116	-4.70751	Mbalmayo vs. Ngoantet	-2.06	1.134	-1.82	0.072153	-4.284	0.161	-6.81893					p	0.943101	0.0939381	0.0903651
saliva	phD0	opticlust	0.06						Quadratic trend	0.9	0.852	1.06	0.293444	-0.77	2.57	3.11526	Yaounde vs. Ngoantet	-1.92	1.063	-1.81	0.074102	-4.003	0.164	-6.35551
saliva	phD1	opticlust	0.06	urbanization level	8.42	2	95	0.00043	Intercept (overall mean)	5.37	0.087	61.96	0	5.199	5.538		Intercept (Ngoantet)	5.83	0.129	45.06	0	5.577	6.084						LRT	0.251566	15.991	16.0015
saliva	phD1	opticlust	0.06						Linear trend	-0.52	0.14	-3.73	0.000322	-0.8	-0.249	-9.68343	Mbalmayo vs. Ngoantet	-0.65	0.212	-3.05	0.002987	-1.061	-0.23	-11.1492					p	0.881806	0.000336984	0.000335213
saliva	phD1	opticlust	0.06						Quadratic trend	0.22	0.159	1.41	0.161672	-0.087	0.536	4.09683	Yaounde vs. Ngoantet	-0.74	0.199	-3.73	0.000322	-1.131	-0.352	-12.693
saliva	phD2	opticlust	0.06	urbanization level	7.83	2	95	0.00071	Intercept (overall mean)	3.31	0.035	93.47	0	3.237	3.375		Intercept (Ngoantet)	3.48	0.053	65.86	0	3.375	3.582						LRT	23.6706	14.9596	16.8068
saliva	phD2	opticlust	0.06						Linear trend	-0.22	0.057	-3.84	0.000218	-0.333	-0.108	-6.64653	Mbalmayo vs. Ngoantet	-0.21	0.086	-2.39	0.01861	-0.377	-0.038	-6.03448					p	7.24423e-06	0.000564375	0.000224108
saliva	phD2	opticlust	0.06						Quadratic trend	0.04	0.065	0.64	0.521091	-0.085	0.169	1.20846	Yaounde vs. Ngoantet	-0.31	0.081	-3.84	0.000218	-0.471	-0.153	-8.90805
gut	D0	opticlust	0.07	urbanization level	2	138	0.198176	0.820459	Intercept (overall mean)	126.391	3.6278	34.8395	0	119.28	133.501		Intercept (Ngoantet)	128.535	4.4604	28.817	0	119.793	137.278						LRT	0.786395	0.404388	0.455177
gut	D0	opticlust	0.07						Linear trend	-0.83357	5.84764	-0.142548	0.886855	-12.2947	10.6276	-0.659518	Mbalmayo vs. Ngoantet	-5.25502	8.36385	-0.628302	0.530845	-21.6479	11.1378	-4.08839					p	0.674895	0.816937	0.796452
gut	D0	opticlust	0.07						Quadratic trend	3.80945	6.6911	0.56933	0.570058	-9.30488	16.9238	3.01402	Yaounde vs. Ngoantet	-1.17885	8.26981	-0.142548	0.886855	-17.3874	15.0297	-0.917138
gut	D1	opticlust	0.07	urbanization level	2	138	1.35155	0.262244	Intercept (overall mean)	28.9189	1.54191	18.7552	0	25.8968	31.941		Intercept (Ngoantet)	27.0466	1.89579	14.2667	0	23.3309	30.7623						LRT	0.452961	2.73516	2.68935
gut	D1	opticlust	0.07						Linear trend	3.92625	2.4854	1.57973	0.116458	-0.945036	8.79755	13.5768	Mbalmayo vs. Ngoantet	0.064213	3.55486	0.018063	0.985614	-6.90318	7.0316	0.237416					p	0.797335	0.254723	0.260625
gut	D1	opticlust	0.07						Quadratic trend	2.2144	2.84389	0.778649	0.43752	-3.35953	7.78832	7.65727	Yaounde vs. Ngoantet	5.55256	3.51488	1.57973	0.116458	-1.33648	12.4416	20.5296
gut	D2	opticlust	0.07	urbanization level	2	138	2.42293	0.092425	Intercept (overall mean)	14.4469	0.888351	16.2626	0	12.7057	16.188		Intercept (Ngoantet)	12.7629	1.09223	11.6851	0	10.6221	14.9036						LRT	1.13769	4.86625	4.43703
gut	D2	opticlust	0.07						Linear trend	3.11742	1.43193	2.17708	0.031175	0.310894	5.92395	21.5785	Mbalmayo vs. Ngoantet	0.643361	2.04808	0.314128	0.753898	-3.37081	4.65753	5.04089					p	0.566178	0.087762	0.10877
gut	D2	opticlust	0.07						Quadratic trend	1.27454	1.63847	0.777886	0.437968	-1.9368	4.48589	8.82227	Yaounde vs. Ngoantet	4.4087	2.02505	2.17708	0.031175	0.439671	8.37773	34.5432
gut	DInf	opticlust	0.07	urbanization level	2	138	3.53434	0.0318474	Intercept (overall mean)	5.57559	0.304224	18.3273	0	4.97933	6.17186		Intercept (Ngoantet)	4.87646	0.374044	13.0371	0	4.14335	5.60958						LRT	2.73764	7.04346	5.83864
gut	DInf	opticlust	0.07						Linear trend	1.2901	0.490376	2.63084	0.009486	0.328984	2.25122	23.1384	Mbalmayo vs. Ngoantet	0.272916	0.701384	0.389111	0.697794	-1.10177	1.6476	5.5966					p	0.254406	0.0295483	0.0539704
gut	DInf	opticlust	0.07						Quadratic trend	0.522007	0.561109	0.930314	0.353833	-0.577746	1.62176	9.36236	Yaounde vs. Ngoantet	1.82448	0.693497	2.63084	0.009486	0.465254	3.18371	37.4141
gut	phD0	opticlust	0.07	urbanization level	2	138	0.371451	0.69042	Intercept (overall mean)	32.3586	0.686733	47.1196	0	31.0126	33.7046		Intercept (Ngoantet)	33.0689	0.844342	39.1653	0	31.414	34.7238						LRT	0.388384	0.757017	0.789571
gut	phD0	opticlust	0.07						Linear trend	-0.628945	1.10694	-0.568182	0.570835	-2.79851	1.54062	-1.94367	Mbalmayo vs. Ngoantet	-1.24154	1.58326	-0.784169	0.434285	-4.34466	1.86158	-3.7544					p	0.8235	0.684882	0.673825
gut	phD0	opticlust	0.07						Quadratic trend	0.650592	1.26661	0.513649	0.608319	-1.83191	3.1331	2.01057	Yaounde vs. Ngoantet	-0.889462	1.56545	-0.568182	0.570835	-3.95769	2.17877	-2.68972
gut	phD1	opticlust	0.07	urbanization level	2	138	0.292059	0.747185	Intercept (overall mean)	4.8128	0.091763	52.448	0	4.63294	4.99265		Intercept (Ngoantet)	4.87446	0.112823	43.2044	0	4.65334	5.0956						LRT	1.90026	0.595557	0.715785
gut	phD1	opticlust	0.07						Linear trend	-0.017546	0.147913	-0.118622	0.905748	-0.307449	0.272358	-0.36457	Mbalmayo vs. Ngoantet	-0.160198	0.211559	-0.757227	0.450205	-0.574846	0.25445	-3.28647					p	0.386691	0.742466	0.699148
gut	phD1	opticlust	0.07						Quadratic trend	0.120671	0.169248	0.712987	0.477058	-0.211048	0.452391	2.5073	Yaounde vs. Ngoantet	-0.024813	0.20918	-0.118622	0.905748	-0.434799	0.385172	-0.50904
gut	phD2	opticlust	0.07	urbanization level	2	138	6.36838	0.00226221	Intercept (overall mean)	2.73841	0.028172	97.2041	0	2.68319	2.79363		Intercept (Ngoantet)	2.84818	0.034637	82.2287	0	2.7803	2.91607		Ngoantet/Mbalmayo	1.09814	0.819655	1.47125	LRT	0.36113	12.4477	12.5607
gut	phD2	opticlust	0.07						Linear trend	-0.159699	0.04541	-3.51683	0.000592	-0.248701	-0.070697	-5.83181	Mbalmayo vs. Ngoantet	-0.103472	0.06495	-1.59312	0.113422	-0.230771	0.023827	-3.63291	Yaounde/Mbalmayo	0.780546	0.551053	1.10561	p	0.834798	0.00198163	0.00187277
gut	phD2	opticlust	0.07						Quadratic trend	-0.007717	0.05196	-0.148523	0.882147	-0.109557	0.094122	-0.281806	Yaounde vs. Ngoantet	-0.225848	0.064219	-3.51683	0.000592	-0.351716	-0.099981	-7.92954
saliva	D0	opticlust	0.07	urbanization level	2.69	2	95	0.073002	Intercept (overall mean)	88.92	1.647	53.97	0	85.693	92.151		Intercept (Ngoantet)	93.97	2.461	38.19	0	89.146	98.791						LRT	0.252463	5.39983	5.51808
saliva	D0	opticlust	0.07						Linear trend	-5.11	2.67	-1.91	0.058749	-10.341	0.125	-5.74674	Mbalmayo vs. Ngoantet	-7.92	4.028	-1.97	0.052315	-15.811	-0.021	-8.42822					p	0.881411	0.0672113	0.0633527
saliva	D0	opticlust	0.07						Quadratic trend	3.51	3.026	1.16	0.248407	-2.417	9.445	3.94737	Yaounde vs. Ngoantet	-7.22	3.776	-1.91	0.058749	-14.624	0.177	-7.6833
saliva	D1	opticlust	0.07	urbanization level	0.36	2	95	0.699603	Intercept (overall mean)	13.8	0.627	22	0	12.57	15.028		Intercept (Ngoantet)	14.31	1.224	11.69	0	11.913	16.713		Ngoantet/Mbalmayo	1.47972	1.0427	2.09991	LRT	7.7712	0.610502	0.734811
saliva	D1	opticlust	0.07						Linear trend	-0.2	1.093	-0.18	0.854955	-2.343	1.942	-1.44928	Mbalmayo vs. Ngoantet	-1.26	1.628	-0.77	0.441296	-4.449	1.932	-8.80503	Yaounde/Mbalmayo	0.979986	0.675264	1.42222	p	0.0205355	0.736938	0.692529
saliva	D1	opticlust	0.07						Quadratic trend	0.91	1.079	0.84	0.400312	-1.204	3.028	6.5942	Yaounde vs. Ngoantet	-0.28	1.546	-0.18	0.854955	-3.313	2.747	-1.95667
saliva	D2	opticlust	0.07	urbanization level	0.74	2	95	0.479906	Intercept (overall mean)	7.15	0.371	19.27	0	6.422	7.876		Intercept (Ngoantet)	7.29	0.73	9.98	0	5.856	8.718		Ngoantet/Mbalmayo	1.49422	1.05353	2.11923	LRT	7.98419	1.0001	1.5037
saliva	D2	opticlust	0.07						Linear trend	0.21	0.647	0.33	0.744463	-1.057	1.48	2.93706	Mbalmayo vs. Ngoantet	-0.71	0.966	-0.74	0.46217	-2.608	1.181	-9.73937	Yaounde/Mbalmayo	0.971112	0.67135	1.40472	p	0.018461	0.606501	0.471494
saliva	D2	opticlust	0.07						Quadratic trend	0.7	0.638	1.1	0.272111	-0.546	1.955	9.79021	Yaounde vs. Ngoantet	0.3	0.915	0.33	0.744463	-1.495	2.093	4.11523
saliva	DInf	opticlust	0.07	urbanization level	0.86	2	95	0.42475	Intercept (overall mean)	3.56	0.18	19.81	0	3.207	3.912		Intercept (Ngoantet)	3.51	0.268	13.09	0	2.987	4.039						LRT	4.81286	1.76659	2.35139
saliva	DInf	opticlust	0.07						Linear trend	0.26	0.291	0.9	0.37142	-0.309	0.832	7.30337	Mbalmayo vs. Ngoantet	-0.23	0.439	-0.52	0.602099	-1.091	0.631	-6.55271					p	0.0901364	0.413419	0.308604
saliva	DInf	opticlust	0.07						Quadratic trend	0.34	0.33	1.03	0.30747	-0.308	0.985	9.55056	Yaounde vs. Ngoantet	0.37	0.412	0.9	0.37142	-0.437	1.177	10.5413
saliva	phD0	opticlust	0.07	urbanization level	2.3	2	95	0.106047	Intercept (overall mean)	28.55	0.455	62.71	0	27.662	29.447		Intercept (Ngoantet)	29.84	0.68	43.88	0	28.509	31.175						LRT	0.103641	4.62946	4.68533
saliva	phD0	opticlust	0.07						Linear trend	-1.35	0.738	-1.83	0.070662	-2.795	0.097	-4.72855	Mbalmayo vs. Ngoantet	-1.95	1.113	-1.75	0.082538	-4.135	0.229	-6.53485					p	0.949499	0.0987926	0.0960714
saliva	phD0	opticlust	0.07						Quadratic trend	0.82	0.836	0.98	0.331624	-0.823	2.455	2.87215	Yaounde vs. Ngoantet	-1.91	1.044	-1.83	0.070662	-3.953	0.138	-6.4008
saliva	phD1	opticlust	0.07	urbanization level	8.49	2	95	0.000406	Intercept (overall mean)	5.36	0.086	62.25	0	5.188	5.526		Intercept (Ngoantet)	5.82	0.129	45.28	0	5.567	6.071						LRT	0.196953	16.1102	16.1388
saliva	phD1	opticlust	0.07						Linear trend	-0.52	0.139	-3.73	0.000327	-0.793	-0.247	-9.70149	Mbalmayo vs. Ngoantet	-0.65	0.21	-3.09	0.002613	-1.063	-0.238	-11.1684					p	0.906217	0.00031748	0.000312979
saliva	phD1	opticlust	0.07						Quadratic trend	0.23	0.158	1.46	0.147394	-0.079	0.541	4.29104	Yaounde vs. Ngoantet	-0.74	0.197	-3.73	0.000327	-1.122	-0.349	-12.7148
saliva	phD2	opticlust	0.07	urbanization level	7.77	2	95	0.000747	Intercept (overall mean)	3.31	0.035	93.45	0	3.237	3.375		Intercept (Ngoantet)	3.48	0.053	65.84	0	3.375	3.582						LRT	24.7665	14.8524	16.7156
saliva	phD2	opticlust	0.07						Linear trend	-0.22	0.057	-3.82	0.000235	-0.332	-0.107	-6.64653	Mbalmayo vs. Ngoantet	-0.21	0.086	-2.4	0.018188	-0.377	-0.038	-6.03448					p	4.18819e-06	0.000595433	0.000234565
saliva	phD2	opticlust	0.07						Quadratic trend	0.04	0.065	0.66	0.508222	-0.084	0.17	1.20846	Yaounde vs. Ngoantet	-0.31	0.081	-3.82	0.000235	-0.469	-0.151	-8.90805
gut	D0	opticlust	0.08	urbanization level	2	138	0.432118	0.650008	Intercept (overall mean)	104.474	2.84093	36.7746	0	98.9059	110.042		Intercept (Ngoantet)	107.613	3.49293	30.8087	0	100.767	114.459						LRT	1.18883	0.880271	0.94381
gut	D0	opticlust	0.08						Linear trend	-2.67002	4.57927	-0.583067	0.5608	-11.6452	6.30519	-2.55568	Mbalmayo vs. Ngoantet	-5.64047	6.54972	-0.861177	0.390634	-18.4777	7.19674	-5.24145					p	0.551885	0.643949	0.623813
gut	D0	opticlust	0.08						Quadratic trend	3.06389	5.23979	0.584734	0.559681	-7.20592	13.3337	2.93268	Yaounde vs. Ngoantet	-3.77598	6.47607	-0.583067	0.5608	-16.4689	8.91689	-3.50886
gut	D1	opticlust	0.08	urbanization level	2	138	1.23738	0.293343	Intercept (overall mean)	24.486	1.23518	19.8238	0	22.065	26.9069		Intercept (Ngoantet)	23.1188	1.51866	15.2232	0	20.1423	26.0953						LRT	0.362997	2.50615	2.51336
gut	D1	opticlust	0.08						Linear trend	2.97697	1.99098	1.49523	0.137137	-0.925269	6.87922	12.1579	Mbalmayo vs. Ngoantet	-0.108664	2.84769	-0.038159	0.969616	-5.69003	5.4727	-0.470024					p	0.83402	0.285626	0.284597
gut	D1	opticlust	0.08						Quadratic trend	1.80748	2.27816	0.793396	0.428909	-2.65762	6.27259	7.38171	Yaounde vs. Ngoantet	4.21008	2.81567	1.49523	0.137137	-1.30853	9.72868	18.2106
gut	D2	opticlust	0.08	urbanization level	2	138	2.07253	0.129767	Intercept (overall mean)	13.0291	0.757445	17.2014	0	11.5445	14.5137		Intercept (Ngoantet)	11.7529	0.931282	12.6202	0	9.92766	13.5782						LRT	0.96598	4.17281	4.06183
gut	D2	opticlust	0.08						Linear trend	2.44269	1.22092	2.00069	0.047388	0.049724	4.83565	18.7479	Mbalmayo vs. Ngoantet	0.374051	1.74628	0.214199	0.830708	-3.04859	3.7967	3.18262					p	0.616936	0.124133	0.131215
gut	D2	opticlust	0.08						Quadratic trend	1.10487	1.39703	0.790875	0.430374	-1.63325	3.843	8.48004	Yaounde vs. Ngoantet	3.45448	1.72664	2.00069	0.047388	0.070321	6.83864	29.3925
gut	DInf	opticlust	0.08	urbanization level	2	138	3.74946	0.0259617	Intercept (overall mean)	5.38368	0.277141	19.4258	0	4.84049	5.92687		Intercept (Ngoantet)	4.76362	0.340747	13.98	0	4.09577	5.43147						LRT	3.48266	7.46101	6.21936
gut	DInf	opticlust	0.08						Linear trend	1.19943	0.446723	2.68495	0.008143	0.323866	2.07499	22.2789	Mbalmayo vs. Ngoantet	0.163923	0.638946	0.256552	0.797907	-1.08839	1.41623	3.44114					p	0.175287	0.0239807	0.0446152
gut	DInf	opticlust	0.08						Quadratic trend	0.558647	0.511158	1.0929	0.27634	-0.443205	1.5605	10.3767	Yaounde vs. Ngoantet	1.69625	0.631761	2.68495	0.008143	0.458016	2.93447	35.6083
gut	phD0	opticlust	0.08	urbanization level	2	138	0.71818	0.489452	Intercept (overall mean)	30.3542	0.620496	48.9193	0	29.1381	31.5704		Intercept (Ngoantet)	31.2658	0.762903	40.9827	0	29.7705	32.7611						LRT	0.57734	1.46	1.496
gut	phD0	opticlust	0.08						Linear trend	-0.937942	1.00017	-0.937779	0.349996	-2.89825	1.02236	-3.08999	Mbalmayo vs. Ngoantet	-1.40834	1.43054	-0.98448	0.326602	-4.21216	1.39547	-4.50442					p	0.749259	0.481909	0.473313
gut	phD0	opticlust	0.08						Quadratic trend	0.608386	1.14444	0.531602	0.595856	-1.63467	2.85145	2.00429	Yaounde vs. Ngoantet	-1.32645	1.41446	-0.937779	0.349996	-4.09874	1.44584	-4.2425
gut	phD1	opticlust	0.08	urbanization level	2	138	0.421459	0.656931	Intercept (overall mean)	4.71868	0.088956	53.0452	0	4.54433	4.89303		Intercept (Ngoantet)	4.80587	0.109372	43.9408	0	4.59151	5.02024						LRT	2.28459	0.858622	0.978233
gut	phD1	opticlust	0.08						Linear trend	-0.0528	0.143387	-0.368231	0.713265	-0.333834	0.228235	-1.11896	Mbalmayo vs. Ngoantet	-0.186916	0.205087	-0.9114	0.363674	-0.588878	0.215046	-3.88932					p	0.319085	0.650957	0.613168
gut	phD1	opticlust	0.08						Quadratic trend	0.122132	0.16407	0.744393	0.457905	-0.199438	0.443703	2.58827	Yaounde vs. Ngoantet	-0.07467	0.20278	-0.368231	0.713265	-0.472112	0.322772	-1.55372
gut	phD2	opticlust	0.08	urbanization level	2	138	7.13541	0.00112488	Intercept (overall mean)	2.71506	0.027985	97.0183	0	2.66021	2.76991		Intercept (Ngoantet)	2.83183	0.034408	82.3021	0	2.76439	2.89927		Ngoantet/Mbalmayo	1.11658	0.833847	1.49518	LRT	0.435452	13.8754	14.6392
gut	phD2	opticlust	0.08						Linear trend	-0.167203	0.045109	-3.70664	0.000303	-0.255614	-0.078791	-6.15835	Mbalmayo vs. Ngoantet	-0.113845	0.064519	-1.76452	0.079858	-0.2403	0.01261	-4.02019	Yaounde/Mbalmayo	0.77787	0.549024	1.1021	p	0.804346	0.000970506	0.000662413
gut	phD2	opticlust	0.08						Quadratic trend	-0.00358	0.051616	-0.069365	0.9448	-0.104745	0.097584	-0.131857	Yaounde vs. Ngoantet	-0.23646	0.063794	-3.70664	0.000303	-0.361493	-0.111427	-8.35008
saliva	D0	opticlust	0.08	urbanization level	2.96	2	95	0.05655	Intercept (overall mean)	83.16	1.533	54.23	0	80.153	86.164		Intercept (Ngoantet)	88.08	2.29	38.46	0	83.596	92.574						LRT	0.226182	5.9267	6.09025
saliva	D0	opticlust	0.08						Linear trend	-4.91	2.485	-1.97	0.051264	-9.777	-0.035	-5.90428	Mbalmayo vs. Ngoantet	-7.84	3.749	-2.09	0.039168	-15.19	-0.492	-8.901					p	0.89307	0.0516457	0.0475904
saliva	D0	opticlust	0.08						Quadratic trend	3.57	2.817	1.27	0.208135	-1.951	9.09	4.29293	Yaounde vs. Ngoantet	-6.94	3.515	-1.97	0.051264	-13.827	-0.05	-7.8792
saliva	D1	opticlust	0.08	urbanization level	0.47	2	95	0.626257	Intercept (overall mean)	13.38	0.593	22.54	0	12.213	14.539		Intercept (Ngoantet)	13.83	1.157	11.95	0	11.558	16.095		Ngoantet/Mbalmayo	1.52789	1.07958	2.16237	LRT	7.36224	0.716771	0.961729
saliva	D1	opticlust	0.08						Linear trend	-0.08	1.05	-0.07	0.942886	-2.133	1.982	-0.597907	Mbalmayo vs. Ngoantet	-1.25	1.518	-0.82	0.414013	-4.22	1.729	-9.03832	Yaounde/Mbalmayo	1.05473	0.734582	1.5144	p	0.0251947	0.698804	0.618249
saliva	D1	opticlust	0.08						Quadratic trend	0.97	1.005	0.97	0.33534	-0.997	2.943	7.24963	Yaounde vs. Ngoantet	-0.11	1.485	-0.07	0.942886	-3.017	2.803	-0.795372
saliva	D2	opticlust	0.08	urbanization level	0.83	2	95	0.44119	Intercept (overall mean)	7.07	0.364	19.41	0	6.356	7.784		Intercept (Ngoantet)	7.19	0.715	10.06	0	5.791	8.592		Ngoantet/Mbalmayo	1.50324	1.05797	2.1359	LRT	7.60139	1.109	1.67513
saliva	D2	opticlust	0.08						Linear trend	0.24	0.638	0.38	0.703177	-1.007	1.494	3.39463	Mbalmayo vs. Ngoantet	-0.71	0.944	-0.75	0.453786	-2.559	1.14	-9.87483	Yaounde/Mbalmayo	0.995417	0.683151	1.45042	p	0.0223553	0.574358	0.432763
saliva	D2	opticlust	0.08						Quadratic trend	0.72	0.624	1.16	0.250906	-0.502	1.943	10.1839	Yaounde vs. Ngoantet	0.34	0.902	0.38	0.703177	-1.424	2.113	4.72879
saliva	DInf	opticlust	0.08	urbanization level	0.9	2	95	0.409087	Intercept (overall mean)	3.55	0.18	19.75	0	3.199	3.904		Intercept (Ngoantet)	3.5	0.269	13.02	0	2.969	4.022						LRT	4.75189	1.84411	2.41614
saliva	DInf	opticlust	0.08						Linear trend	0.27	0.291	0.94	0.34895	-0.297	0.846	7.60563	Mbalmayo vs. Ngoantet	-0.22	0.44	-0.5	0.615058	-1.084	0.64	-6.28571					p	0.0929265	0.397702	0.298773
saliva	DInf	opticlust	0.08						Quadratic trend	0.34	0.33	1.03	0.306632	-0.308	0.987	9.57746	Yaounde vs. Ngoantet	0.39	0.412	0.94	0.34895	-0.42	1.196	11.1429
saliva	phD0	opticlust	0.08	urbanization level	2.1	2	95	0.128545	Intercept (overall mean)	27.78	0.452	61.51	0	26.897	28.667		Intercept (Ngoantet)	29	0.675	43	0	27.681	30.325						LRT	0.154733	4.23252	4.32121
saliva	phD0	opticlust	0.08						Linear trend	-1.23	0.732	-1.68	0.095707	-2.666	0.203	-4.42765	Mbalmayo vs. Ngoantet	-1.92	1.104	-1.74	0.085076	-4.086	0.243	-6.62069					p	0.925551	0.120481	0.115256
saliva	phD0	opticlust	0.08						Quadratic trend	0.86	0.83	1.03	0.303719	-0.768	2.484	3.09575	Yaounde vs. Ngoantet	-1.74	1.035	-1.68	0.095707	-3.771	0.287	-6
saliva	phD1	opticlust	0.08	urbanization level	8.27	2	95	0.00049	Intercept (overall mean)	5.24	0.086	60.7	0	5.074	5.412		Intercept (Ngoantet)	5.7	0.129	44.19	0	5.448	5.954						LRT	0.409767	15.7224	15.6074
saliva	phD1	opticlust	0.08						Linear trend	-0.51	0.14	-3.67	0.000397	-0.788	-0.24	-9.73282	Mbalmayo vs. Ngoantet	-0.65	0.211	-3.06	0.002855	-1.061	-0.233	-11.4035					p	0.814742	0.000385405	0.000408225
saliva	phD1	opticlust	0.08						Quadratic trend	0.23	0.159	1.46	0.14822	-0.08	0.542	4.38931	Yaounde vs. Ngoantet	-0.73	0.198	-3.67	0.000397	-1.115	-0.339	-12.807
saliva	phD2	opticlust	0.08	urbanization level	8.03	2	95	0.000601	Intercept (overall mean)	3.22	0.034	94.02	0	3.157	3.291		Intercept (Ngoantet)	3.4	0.051	66.31	0	3.295	3.496						LRT	18.3979	15.3036	17.2892
saliva	phD2	opticlust	0.08						Linear trend	-0.21	0.056	-3.86	0.00021	-0.323	-0.105	-6.52174	Mbalmayo vs. Ngoantet	-0.21	0.084	-2.53	0.01288	-0.377	-0.048	-6.17647					p	0.000101144	0.00047518	0.000176077
saliva	phD2	opticlust	0.08						Quadratic trend	0.05	0.063	0.79	0.430935	-0.074	0.173	1.5528	Yaounde vs. Ngoantet	-0.3	0.079	-3.86	0.00021	-0.457	-0.149	-8.82353
gut	D0	opticlust	0.09	urbanization level	2	138	0.500592	0.607268	Intercept (overall mean)	92.3424	2.45165	37.6654	0	87.5373	97.1476		Intercept (Ngoantet)	95.3161	3.01432	31.6211	0	89.4082	101.224						LRT	0.917844	1.01926	1.07498
gut	D0	opticlust	0.09						Linear trend	-2.76763	3.95181	-0.700345	0.484891	-10.513	4.97777	-2.99714	Mbalmayo vs. Ngoantet	-5.00721	5.65225	-0.885878	0.377225	-16.0854	6.07101	-5.25326					p	0.631965	0.600719	0.584213
gut	D0	opticlust	0.09						Quadratic trend	2.49048	4.52182	0.550769	0.582683	-6.37212	11.3531	2.697	Yaounde vs. Ngoantet	-3.91402	5.5887	-0.700345	0.484891	-14.8677	7.03963	-4.10635
gut	D1	opticlust	0.09	urbanization level	2	138	0.781435	0.459763	Intercept (overall mean)	21.3301	1.06537	20.0213	0	19.242	23.4182		Intercept (Ngoantet)	20.8224	1.30988	15.8964	0	18.2551	23.3898						LRT	0.858247	1.58787	1.6892
gut	D1	opticlust	0.09						Linear trend	1.75842	1.71727	1.02396	0.307645	-1.60737	5.12421	8.24383	Mbalmayo vs. Ngoantet	-0.96371	2.45621	-0.392357	0.6954	-5.77779	3.85037	-4.62823					p	0.651079	0.452062	0.42973
gut	D1	opticlust	0.09						Quadratic trend	1.80209	1.96497	0.917108	0.360686	-2.04918	5.65336	8.44857	Yaounde vs. Ngoantet	2.48678	2.42859	1.02396	0.307645	-2.27316	7.24673	11.9428
gut	D2	opticlust	0.09	urbanization level	2	138	1.35136	0.262292	Intercept (overall mean)	11.5088	0.641545	17.9392	0	10.2514	12.7662		Intercept (Ngoantet)	10.7721	0.788783	13.6566	0	9.22609	12.3181						LRT	1.27683	2.73478	2.72648
gut	D2	opticlust	0.09						Linear trend	1.61318	1.0341	1.55998	0.121054	-0.413622	3.63999	14.017	Mbalmayo vs. Ngoantet	-0.071266	1.47907	-0.048183	0.96164	-2.9702	2.82767	-0.661581					p	0.528129	0.254771	0.255831
gut	D2	opticlust	0.09						Quadratic trend	0.989559	1.18326	0.836297	0.404433	-1.32959	3.30871	8.59829	Yaounde vs. Ngoantet	2.28138	1.46244	1.55998	0.121054	-0.58495	5.14772	21.1787
gut	DInf	opticlust	0.09	urbanization level	2	138	2.41257	0.093355	Intercept (overall mean)	4.89226	0.235631	20.7624	0	4.43043	5.35409		Intercept (Ngoantet)	4.52617	0.289709	15.6232	0	3.95835	5.09399						LRT	2.97397	4.84579	4.58692
gut	DInf	opticlust	0.09						Linear trend	0.793941	0.379812	2.09035	0.03842	0.049524	1.53836	16.2285	Mbalmayo vs. Ngoantet	-0.024531	0.543244	-0.045157	0.964047	-1.08927	1.04021	-0.541981					p	0.226053	0.0886644	0.100917
gut	DInf	opticlust	0.09						Quadratic trend	0.478412	0.434596	1.10082	0.272892	-0.373381	1.33021	9.77895	Yaounde vs. Ngoantet	1.1228	0.537135	2.09035	0.03842	0.070037	2.17557	24.8069
gut	phD0	opticlust	0.09	urbanization level	2	138	0.756177	0.471393	Intercept (overall mean)	28.7655	0.576251	49.9183	0	27.636	29.8949		Intercept (Ngoantet)	29.634	0.708504	41.8262	0	28.2454	31.0227						LRT	0.366267	1.53683	1.55355
gut	phD0	opticlust	0.09						Linear trend	-0.936057	0.928856	-1.00775	0.315337	-2.75658	0.884467	-3.2541	Mbalmayo vs. Ngoantet	-1.28193	1.32854	-0.964914	0.336276	-3.88582	1.32196	-4.32586					p	0.832657	0.463748	0.459888
gut	phD0	opticlust	0.09						Quadratic trend	0.506256	1.06283	0.476326	0.634596	-1.57686	2.58937	1.75994	Yaounde vs. Ngoantet	-1.32378	1.3136	-1.00775	0.315337	-3.8984	1.25083	-4.46711
gut	phD1	opticlust	0.09	urbanization level	2	138	0.516293	0.597876	Intercept (overall mean)	4.61382	0.087624	52.6547	0	4.44208	4.78556		Intercept (Ngoantet)	4.71479	0.107734	43.7632	0	4.50364	4.92595						LRT	2.23699	1.05111	1.19195
gut	phD1	opticlust	0.09						Linear trend	-0.073358	0.141241	-0.519383	0.604326	-0.350185	0.203469	-1.58996	Mbalmayo vs. Ngoantet	-0.199165	0.202016	-0.985884	0.325915	-0.595109	0.19678	-4.22426					p	0.326771	0.591228	0.551026
gut	phD1	opticlust	0.09						Quadratic trend	0.120264	0.161613	0.744146	0.458054	-0.196493	0.43702	2.6066	Yaounde vs. Ngoantet	-0.103744	0.199745	-0.519383	0.604326	-0.495236	0.287748	-2.20039
gut	phD2	opticlust	0.09	urbanization level	2	138	7.1486	0.00111152	Intercept (overall mean)	2.68586	0.02922	91.9187	0	2.62859	2.74313		Intercept (Ngoantet)	2.80763	0.035926	78.1503	0	2.73722	2.87805		Ngoantet/Mbalmayo	1.11621	0.831618	1.49821	LRT	0.289024	13.8998	14.2896
gut	phD2	opticlust	0.09						Linear trend	-0.174892	0.047099	-3.71324	0.000296	-0.267205	-0.082578	-6.51158	Mbalmayo vs. Ngoantet	-0.117984	0.067366	-1.75139	0.082101	-0.25002	0.014051	-4.20226	Yaounde/Mbalmayo	0.774768	0.54649	1.0984	p	0.865444	0.00095873	0.000788961
gut	phD2	opticlust	0.09						Quadratic trend	-0.00464	0.053893	-0.086096	0.931515	-0.110269	0.100989	-0.172757	Yaounde vs. Ngoantet	-0.247334	0.066609	-3.71324	0.000296	-0.377885	-0.116783	-8.80934
saliva	D0	opticlust	0.09	urbanization level	2.66	2	95	0.075209	Intercept (overall mean)	78.85	1.472	53.58	0	75.969	81.738		Intercept (Ngoantet)	83.34	2.198	37.91	0	79.027	87.643						LRT	0.174615	5.3384	5.45175
saliva	D0	opticlust	0.09						Linear trend	-4.58	2.385	-1.92	0.057649	-9.258	0.091	-5.8085	Mbalmayo vs. Ngoantet	-6.96	3.598	-1.93	0.056009	-14.015	0.091	-8.35133					p	0.916395	0.0693076	0.0654888
saliva	D0	opticlust	0.09						Quadratic trend	3.04	2.703	1.12	0.263921	-2.26	8.336	3.85542	Yaounde vs. Ngoantet	-6.48	3.373	-1.92	0.057649	-13.093	0.129	-7.77538
saliva	D1	opticlust	0.09	urbanization level	0.45	2	95	0.63768	Intercept (overall mean)	12.58	0.551	22.81	0	11.495	13.655		Intercept (Ngoantet)	13.01	1.082	12.02	0	10.887	15.128		Ngoantet/Mbalmayo	1.51541	1.06681	2.15266	LRT	7.90288	0.707182	0.92457
saliva	D1	opticlust	0.09						Linear trend	-0.1	0.969	-0.1	0.921408	-1.995	1.803	-0.794913	Mbalmayo vs. Ngoantet	-1.16	1.424	-0.82	0.416571	-3.952	1.629	-8.91622	Yaounde/Mbalmayo	1.01232	0.694902	1.47473	p	0.019227	0.702162	0.629843
saliva	D1	opticlust	0.09						Quadratic trend	0.89	0.94	0.95	0.344537	-0.95	2.736	7.07472	Yaounde vs. Ngoantet	-0.14	1.37	-0.1	0.921408	-2.822	2.55	-1.0761
saliva	D2	opticlust	0.09	urbanization level	0.82	2	95	0.444027	Intercept (overall mean)	6.76	0.342	19.79	0	6.091	7.43		Intercept (Ngoantet)	6.84	0.671	10.2	0	5.526	8.156		Ngoantet/Mbalmayo	1.49868	1.05746	2.12401	LRT	7.69052	1.0925	1.66245
saliva	D2	opticlust	0.09						Linear trend	0.26	0.597	0.44	0.659107	-0.907	1.435	3.84615	Mbalmayo vs. Ngoantet	-0.62	0.887	-0.69	0.489132	-2.354	1.123	-9.06433	Yaounde/Mbalmayo	0.985929	0.682038	1.42522	p	0.0213808	0.579118	0.435516
saliva	D2	opticlust	0.09						Quadratic trend	0.66	0.586	1.12	0.266123	-0.493	1.804	9.76331	Yaounde vs. Ngoantet	0.37	0.845	0.44	0.659107	-1.282	2.03	5.40936
saliva	DInf	opticlust	0.09	urbanization level	0.89	2	95	0.415184	Intercept (overall mean)	3.45	0.17	20.3	0	3.113	3.778		Intercept (Ngoantet)	3.37	0.253	13.3	0	2.875	3.868						LRT	4.68728	1.81359	2.36616
saliva	DInf	opticlust	0.09						Linear trend	0.28	0.275	1	0.319065	-0.264	0.814	8.11594	Mbalmayo vs. Ngoantet	-0.17	0.415	-0.41	0.685015	-0.982	0.644	-5.04451					p	0.0959777	0.403817	0.306333
saliva	DInf	opticlust	0.09						Quadratic trend	0.3	0.312	0.95	0.343283	-0.314	0.908	8.69565	Yaounde vs. Ngoantet	0.39	0.389	1	0.319065	-0.373	1.152	11.5727
saliva	phD0	opticlust	0.09	urbanization level	2	2	95	0.140619	Intercept (overall mean)	27.13	0.437	62.02	0	26.272	27.986		Intercept (Ngoantet)	28.29	0.653	43.29	0	27.005	29.566						LRT	0.331451	4.04729	4.16633
saliva	phD0	opticlust	0.09						Linear trend	-1.17	0.709	-1.65	0.102273	-2.559	0.22	-4.31257	Mbalmayo vs. Ngoantet	-1.81	1.07	-1.7	0.093154	-3.91	0.282	-6.39802					p	0.847279	0.132172	0.124536
saliva	phD0	opticlust	0.09						Quadratic trend	0.81	0.803	1	0.318445	-0.769	2.381	2.98562	Yaounde vs. Ngoantet	-1.65	1.003	-1.65	0.102273	-3.619	0.311	-5.83245
saliva	phD1	opticlust	0.09	urbanization level	8.4	2	95	0.000436	Intercept (overall mean)	5.18	0.086	60.16	0	5.013	5.35		Intercept (Ngoantet)	5.64	0.129	43.87	0	5.391	5.896						LRT	0.609332	15.9627	15.7185
saliva	phD1	opticlust	0.09						Linear trend	-0.51	0.14	-3.66	0.000413	-0.785	-0.237	-9.84556	Mbalmayo vs. Ngoantet	-0.66	0.211	-3.15	0.002189	-1.076	-0.25	-11.7021					p	0.737369	0.000341782	0.000386154
saliva	phD1	opticlust	0.09						Quadratic trend	0.25	0.158	1.56	0.122644	-0.064	0.556	4.82625	Yaounde vs. Ngoantet	-0.72	0.197	-3.66	0.000413	-1.11	-0.336	-12.766
saliva	phD2	opticlust	0.09	urbanization level	8.04	2	95	0.000592	Intercept (overall mean)	3.21	0.034	93.32	0	3.142	3.276		Intercept (Ngoantet)	3.38	0.051	65.87	0	3.282	3.484						LRT	17.9913	15.3319	17.4697
saliva	phD2	opticlust	0.09						Linear trend	-0.21	0.056	-3.83	0.000228	-0.323	-0.104	-6.54206	Mbalmayo vs. Ngoantet	-0.22	0.084	-2.61	0.010426	-0.385	-0.055	-6.50888					p	0.000123949	0.000468507	0.000160879
saliva	phD2	opticlust	0.09						Quadratic trend	0.06	0.063	0.89	0.376533	-0.068	0.18	1.86916	Yaounde vs. Ngoantet	-0.3	0.079	-3.83	0.000228	-0.456	-0.148	-8.87574
gut	D0	opticlust	0.1	urbanization level	2	138	0.540313	0.583793	Intercept (overall mean)	80.6016	2.05465	39.2288	0	76.5746	84.6286		Intercept (Ngoantet)	83.2043	2.5262	32.9365	0	78.253	88.1555						LRT	0.799897	1.09982	1.15242
gut	D0	opticlust	0.1						Linear trend	-2.50392	3.31188	-0.756042	0.450912	-8.99509	3.98725	-3.10654	Mbalmayo vs. Ngoantet	-4.26695	4.73697	-0.900775	0.369277	-13.5512	5.01735	-5.12828					p	0.670355	0.577003	0.562025
gut	D0	opticlust	0.1						Quadratic trend	2.03831	3.78959	0.53787	0.591533	-5.38915	9.46577	2.52887	Yaounde vs. Ngoantet	-3.54108	4.68371	-0.756042	0.450912	-12.721	5.63882	-4.25589
gut	D1	opticlust	0.1	urbanization level	2	138	0.62693	0.535744	Intercept (overall mean)	18.5499	0.932333	19.8962	0	16.7225	20.3772		Intercept (Ngoantet)	18.2477	1.14631	15.9186	0	16.0009	20.4944						LRT	1.33736	1.27533	1.40401
gut	D1	opticlust	0.1						Linear trend	1.29916	1.50282	0.864484	0.388822	-1.64631	4.24464	7.00363	Mbalmayo vs. Ngoantet	-0.930665	2.14948	-0.432972	0.665711	-5.14357	3.28224	-5.10019					p	0.512385	0.528524	0.495591
gut	D1	opticlust	0.1						Quadratic trend	1.50996	1.71959	0.878092	0.38142	-1.86038	4.88029	8.13999	Yaounde vs. Ngoantet	1.8373	2.12531	0.864484	0.388822	-2.32824	6.00283	10.0687
gut	D2	opticlust	0.1	urbanization level	2	138	0.97063	0.381415	Intercept (overall mean)	10.1301	0.567512	17.85	0	9.01779	11.2424		Intercept (Ngoantet)	9.73815	0.697759	13.9563	0	8.37057	11.1057						LRT	1.883	1.96964	2.05957
gut	D2	opticlust	0.1						Linear trend	1.11174	0.914769	1.21532	0.226317	-0.681173	2.90466	10.9747	Mbalmayo vs. Ngoantet	-0.396426	1.30839	-0.302987	0.762356	-2.96083	2.16797	-4.07086					p	0.390043	0.373506	0.357083
gut	D2	opticlust	0.1						Quadratic trend	0.965545	1.04672	0.922452	0.357903	-1.08598	3.01707	9.53146	Yaounde vs. Ngoantet	1.57224	1.29368	1.21532	0.226317	-0.963324	4.10781	16.1452
gut	DInf	opticlust	0.1	urbanization level	2	138	1.04578	0.354187	Intercept (overall mean)	4.48054	0.214306	20.9072	0	4.06051	4.90057		Intercept (Ngoantet)	4.3132	0.263491	16.3695	0	3.79677	4.82963						LRT	3.59702	2.12099	2.394
gut	DInf	opticlust	0.1						Linear trend	0.445147	0.345439	1.28864	0.199679	-0.231901	1.1222	9.93512	Mbalmayo vs. Ngoantet	-0.127506	0.49408	-0.258067	0.796739	-1.09588	0.840873	-2.95618					p	0.165545	0.346284	0.3021
gut	DInf	opticlust	0.1						Quadratic trend	0.361114	0.395265	0.913599	0.362521	-0.413592	1.13582	8.05961	Yaounde vs. Ngoantet	0.629533	0.488525	1.28864	0.199679	-0.327957	1.58702	14.5955
gut	phD0	opticlust	0.1	urbanization level	2	138	0.745155	0.476561	Intercept (overall mean)	27.3868	0.536899	51.0092	0	26.3345	28.4391		Intercept (Ngoantet)	28.1878	0.660121	42.701	0	26.894	29.4816						LRT	0.293254	1.51454	1.51722
gut	phD0	opticlust	0.1						Linear trend	-0.894825	0.865425	-1.03397	0.302958	-2.59103	0.801378	-3.26736	Mbalmayo vs. Ngoantet	-1.13754	1.23782	-0.918991	0.359704	-3.56361	1.28853	-4.03558					p	0.863616	0.468944	0.468317
gut	phD0	opticlust	0.1						Quadratic trend	0.412171	0.990255	0.416227	0.677891	-1.52869	2.35304	1.505	Yaounde vs. Ngoantet	-1.26547	1.2239	-1.03397	0.302958	-3.66427	1.13332	-4.48944
gut	phD1	opticlust	0.1	urbanization level	2	138	0.561647	0.571567	Intercept (overall mean)	4.56943	0.08602	53.1207	0	4.40083	4.73802		Intercept (Ngoantet)	4.67507	0.105762	44.2037	0	4.46777	4.88235						LRT	2.68367	1.14307	1.30482
gut	phD1	opticlust	0.1						Linear trend	-0.082177	0.138655	-0.59267	0.554372	-0.353935	0.189582	-1.79841	Mbalmayo vs. Ngoantet	-0.200697	0.198318	-1.012	0.31331	-0.589392	0.187998	-4.29292					p	0.261366	0.564659	0.52079
gut	phD1	opticlust	0.1						Quadratic trend	0.116424	0.158655	0.733818	0.464304	-0.194534	0.427381	2.54789	Yaounde vs. Ngoantet	-0.116215	0.196088	-0.59267	0.554372	-0.50054	0.268109	-2.48585
gut	phD2	opticlust	0.1	urbanization level	2	138	7.25127	0.00101283	Intercept (overall mean)	2.69263	0.028822	93.4226	0	2.63614	2.74912		Intercept (Ngoantet)	2.81325	0.035437	79.3878	0	2.7438	2.88271		Ngoantet/Mbalmayo	1.13567	0.847462	1.5219	LRT	0.521807	14.0898	14.4428
gut	phD2	opticlust	0.1						Linear trend	-0.17394	0.046458	-3.74402	0.000265	-0.264996	-0.082884	-6.45985	Mbalmayo vs. Ngoantet	-0.115876	0.066449	-1.74383	0.083415	-0.246113	0.014362	-4.11893	Yaounde/Mbalmayo	0.786669	0.555322	1.11439	p	0.770355	0.000871846	0.000730761
gut	phD2	opticlust	0.1						Quadratic trend	-0.005812	0.053159	-0.109336	0.913095	-0.110002	0.098378	-0.215848	Yaounde vs. Ngoantet	-0.245988	0.065702	-3.74402	0.000265	-0.374761	-0.117215	-8.7439
saliva	D0	opticlust	0.1	urbanization level	2.58	2	95	0.080867	Intercept (overall mean)	72.45	1.324	54.72	0	69.852	75.042		Intercept (Ngoantet)	76.41	1.977	38.64	0	72.539	80.291						LRT	0.296823	5.18874	5.26697
saliva	D0	opticlust	0.1						Linear trend	-4.15	2.146	-1.94	0.05582	-8.36	0.051	-5.72809	Mbalmayo vs. Ngoantet	-6.03	3.237	-1.86	0.065608	-12.374	0.315	-7.89164					p	0.862076	0.0746929	0.0718277
saliva	D0	opticlust	0.1						Quadratic trend	2.52	2.432	1.04	0.301849	-2.242	7.291	3.47826	Yaounde vs. Ngoantet	-5.88	3.034	-1.94	0.05582	-11.823	0.072	-7.69533
saliva	D1	opticlust	0.1	urbanization level	0.42	2	95	0.66011	Intercept (overall mean)	12.3	0.529	23.26	0	11.264	13.337		Intercept (Ngoantet)	12.74	1.044	12.2	0	10.69	14.782		Ngoantet/Mbalmayo	1.52488	1.07456	2.16392	LRT	8.36472	0.672254	0.853929
saliva	D1	opticlust	0.1						Linear trend	-0.14	0.93	-0.15	0.880624	-1.963	1.683	-1.13821	Mbalmayo vs. Ngoantet	-1.11	1.37	-0.81	0.420778	-3.793	1.578	-8.71272	Yaounde/Mbalmayo	1.00409	0.691936	1.45708	p	0.0152624	0.714532	0.652487
saliva	D1	opticlust	0.1						Quadratic trend	0.82	0.902	0.91	0.363358	-0.944	2.591	6.66667	Yaounde vs. Ngoantet	-0.2	1.315	-0.15	0.880624	-2.776	2.38	-1.56986
saliva	D2	opticlust	0.1	urbanization level	0.8	2	95	0.452908	Intercept (overall mean)	6.72	0.337	19.95	0	6.056	7.375		Intercept (Ngoantet)	6.77	0.656	10.33	0	5.486	8.056		Ngoantet/Mbalmayo	1.47201	1.03702	2.08947	LRT	7.20909	1.08242	1.62248
saliva	D2	opticlust	0.1						Linear trend	0.28	0.586	0.48	0.628996	-0.865	1.433	4.16667	Mbalmayo vs. Ngoantet	-0.57	0.874	-0.65	0.516388	-2.281	1.143	-8.4195	Yaounde/Mbalmayo	0.977537	0.673357	1.41913	p	0.0271998	0.582045	0.444307
saliva	D2	opticlust	0.1						Quadratic trend	0.63	0.58	1.08	0.281386	-0.509	1.766	9.375	Yaounde vs. Ngoantet	0.4	0.829	0.48	0.628996	-1.223	2.026	5.90842
saliva	DInf	opticlust	0.1	urbanization level	0.89	2	95	0.415277	Intercept (overall mean)	3.44	0.169	20.37	0	3.107	3.768		Intercept (Ngoantet)	3.36	0.252	13.34	0	2.867	3.855						LRT	4.66175	1.81312	2.36104
saliva	DInf	opticlust	0.1						Linear trend	0.28	0.273	1.01	0.314862	-0.26	0.812	8.13953	Mbalmayo vs. Ngoantet	-0.16	0.413	-0.39	0.694574	-0.971	0.646	-4.7619					p	0.0972107	0.403911	0.307119
saliva	DInf	opticlust	0.1						Quadratic trend	0.29	0.31	0.94	0.348188	-0.315	0.9	8.43023	Yaounde vs. Ngoantet	0.39	0.387	1.01	0.314862	-0.367	1.149	11.6071
saliva	phD0	opticlust	0.1	urbanization level	2.33	2	95	0.102428	Intercept (overall mean)	26.29	0.425	61.83	0	25.459	27.126		Intercept (Ngoantet)	27.5	0.635	43.3	0	26.259	28.748						LRT	0.253371	4.70111	4.78398
saliva	phD0	opticlust	0.1						Linear trend	-1.28	0.689	-1.85	0.066912	-2.628	0.073	-4.86877	Mbalmayo vs. Ngoantet	-1.83	1.04	-1.76	0.082251	-3.864	0.212	-6.65455					p	0.881011	0.0953164	0.0914476
saliva	phD0	opticlust	0.1						Quadratic trend	0.75	0.781	0.96	0.337123	-0.777	2.284	2.8528	Yaounde vs. Ngoantet	-1.81	0.975	-1.85	0.066912	-3.717	0.104	-6.58182
saliva	phD1	opticlust	0.1	urbanization level	8.37	2	95	0.000447	Intercept (overall mean)	5.15	0.085	60.95	0	4.986	5.318		Intercept (Ngoantet)	5.61	0.126	44.4	0	5.358	5.853						LRT	0.507548	15.9139	15.6864
saliva	phD1	opticlust	0.1						Linear trend	-0.5	0.137	-3.64	0.000447	-0.767	-0.23	-9.70874	Mbalmayo vs. Ngoantet	-0.65	0.207	-3.17	0.002063	-1.06	-0.25	-11.5865					p	0.775867	0.000350217	0.000392408
saliva	phD1	opticlust	0.1						Quadratic trend	0.25	0.155	1.59	0.115053	-0.057	0.551	4.85437	Yaounde vs. Ngoantet	-0.7	0.194	-3.64	0.000447	-1.085	-0.325	-12.4777
saliva	phD2	opticlust	0.1	urbanization level	8.03	2	95	0.000599	Intercept (overall mean)	3.2	0.034	93.75	0	3.138	3.272		Intercept (Ngoantet)	3.38	0.051	66.16	0	3.278	3.478						LRT	18.6116	15.3094	17.4734
saliva	phD2	opticlust	0.1						Linear trend	-0.21	0.055	-3.83	0.000232	-0.321	-0.103	-6.5625	Mbalmayo vs. Ngoantet	-0.22	0.084	-2.61	0.010403	-0.382	-0.055	-6.50888					p	9.08944e-05	0.000473817	0.000160585
saliva	phD2	opticlust	0.1						Quadratic trend	0.06	0.063	0.89	0.374914	-0.067	0.179	1.875	Yaounde vs. Ngoantet	-0.3	0.078	-3.83	0.000232	-0.453	-0.146	-8.87574
gut	D0	opticlust	0.11	urbanization level	2	138	0.4914	0.612836	Intercept (overall mean)	73.6203	1.68606	43.6641	0	70.3157	76.9249		Intercept (Ngoantet)	75.6121	2.07302	36.4744	0	71.5491	79.6752						LRT	0.467309	1.00061	1.04545
gut	D0	opticlust	0.11						Linear trend	-1.71232	2.71775	-0.630049	0.529704	-7.03901	3.61438	-2.32587	Mbalmayo vs. Ngoantet	-3.55398	3.88719	-0.914281	0.362164	-11.1727	4.06477	-4.70028					p	0.791635	0.606347	0.592903
gut	D0	opticlust	0.11						Quadratic trend	1.91321	3.10976	0.615227	0.539418	-4.18181	8.00822	2.59875	Yaounde vs. Ngoantet	-2.42158	3.84348	-0.630049	0.529704	-9.95466	5.1115	-3.20263
gut	D1	opticlust	0.11	urbanization level	2	138	0.811044	0.446501	Intercept (overall mean)	16.5956	0.809656	20.4971	0	15.0087	18.1825		Intercept (Ngoantet)	16.4012	0.995476	16.4757	0	14.4501	18.3523						LRT	2.11199	1.64769	1.8882
gut	D1	opticlust	0.11						Linear trend	1.19015	1.30508	0.911939	0.363391	-1.36776	3.74806	7.17149	Mbalmayo vs. Ngoantet	-1.09982	1.86665	-0.589194	0.556694	-4.75839	2.55875	-6.70574					p	0.347847	0.438742	0.389029
gut	D1	opticlust	0.11						Quadratic trend	1.58513	1.49333	1.06148	0.290326	-1.34173	4.512	9.55153	Yaounde vs. Ngoantet	1.68313	1.84566	0.911939	0.363391	-1.9343	5.30056	10.2623
gut	D2	opticlust	0.11	urbanization level	2	138	1.11307	0.331481	Intercept (overall mean)	9.12462	0.502176	18.1702	0	8.14038	10.1089		Intercept (Ngoantet)	8.86469	0.617428	14.3574	0	7.65455	10.0748						LRT	3.29365	2.25638	2.50457
gut	D2	opticlust	0.11						Linear trend	0.968522	0.809455	1.19651	0.233549	-0.61798	2.55502	10.6144	Mbalmayo vs. Ngoantet	-0.589893	1.15776	-0.509512	0.611207	-2.85906	1.67928	-6.65441					p	0.192661	0.323619	0.285851
gut	D2	opticlust	0.11						Quadratic trend	1.04082	0.926211	1.12374	0.263074	-0.774518	2.85616	11.4067	Yaounde vs. Ngoantet	1.3697	1.14474	1.19651	0.233549	-0.873956	3.61335	15.4512
gut	DInf	opticlust	0.11	urbanization level	2	138	0.87137	0.420667	Intercept (overall mean)	4.20772	0.196596	21.4029	0	3.8224	4.59304		Intercept (Ngoantet)	4.09216	0.241716	16.9297	0	3.61841	4.56592						LRT	4.74134	1.76948	2.10386
gut	DInf	opticlust	0.11						Linear trend	0.355433	0.316892	1.12162	0.263971	-0.265664	0.97653	8.44717	Mbalmayo vs. Ngoantet	-0.155993	0.453249	-0.344165	0.731246	-1.04435	0.73236	-3.81199					p	0.093418	0.412822	0.349262
gut	DInf	opticlust	0.11						Quadratic trend	0.332577	0.362601	0.917198	0.360639	-0.378108	1.04326	7.90398	Yaounde vs. Ngoantet	0.502658	0.448153	1.12162	0.263971	-0.375706	1.38102	12.2834
gut	phD0	opticlust	0.11	urbanization level	2	138	0.63914	0.529301	Intercept (overall mean)	26.158	0.493866	52.9658	0	25.19	27.126		Intercept (Ngoantet)	26.8424	0.607211	44.206	0	25.6523	28.0325						LRT	0.168508	1.30006	1.31512
gut	phD0	opticlust	0.11						Linear trend	-0.701432	0.796061	-0.881128	0.37978	-2.26168	0.858818	-2.68152	Mbalmayo vs. Ngoantet	-1.06112	1.1386	-0.93195	0.35299	-3.29274	1.1705	-3.95316					p	0.919198	0.522031	0.518113
gut	phD0	opticlust	0.11						Quadratic trend	0.46143	0.910885	0.506573	0.613263	-1.32387	2.24673	1.76401	Yaounde vs. Ngoantet	-0.991974	1.1258	-0.881128	0.37978	-3.1985	1.21455	-3.69555
gut	phD1	opticlust	0.11	urbanization level	2	138	0.833077	0.436884	Intercept (overall mean)	4.37497	0.082023	53.3384	0	4.21421	4.53573		Intercept (Ngoantet)	4.5013	0.100848	44.6347	0	4.30364	4.69896						LRT	3.42372	1.69218	1.92846
gut	phD1	opticlust	0.11						Linear trend	-0.109176	0.132212	-0.825763	0.410364	-0.368307	0.149955	-2.49547	Mbalmayo vs. Ngoantet	-0.224597	0.189103	-1.1877	0.236993	-0.595231	0.146038	-4.9896					p	0.18053	0.429089	0.381278
gut	phD1	opticlust	0.11						Quadratic trend	0.12035	0.151283	0.795529	0.427672	-0.176159	0.416858	2.75088	Yaounde vs. Ngoantet	-0.154398	0.186976	-0.825763	0.410364	-0.520865	0.212069	-3.43008
gut	phD2	opticlust	0.11	urbanization level	2	138	8.12068	0.000463234	Intercept (overall mean)	2.6188	0.030249	86.576	0	2.55951	2.67808		Intercept (Ngoantet)	2.75435	0.037191	74.0602	0	2.68146	2.82724		Ngoantet/Mbalmayo	1.14293	0.853693	1.53017	LRT	0.668985	15.6884	15.698
gut	phD2	opticlust	0.11						Linear trend	-0.19224	0.048757	-3.94279	0.000128	-0.287803	-0.096677	-7.34078	Mbalmayo vs. Ngoantet	-0.1348	0.069738	-1.93297	0.055288	-0.271483	0.001883	-4.89407	Yaounde/Mbalmayo	0.775682	0.547797	1.09837	p	0.715701	0.000392029	0.000390132
gut	phD2	opticlust	0.11						Quadratic trend	-0.000926	0.05579	-0.016598	0.986781	-0.110273	0.108421	-0.0353598	Yaounde vs. Ngoantet	-0.271869	0.068953	-3.94279	0.000128	-0.407015	-0.136723	-9.87052
saliva	D0	opticlust	0.11	urbanization level	2.55	2	95	0.083601	Intercept (overall mean)	65.46	1.173	55.79	0	63.165	67.765		Intercept (Ngoantet)	68.96	1.753	39.35	0	65.523	72.394						LRT	0.309284	5.12013	5.22902
saliva	D0	opticlust	0.11						Linear trend	-3.65	1.902	-1.92	0.057897	-7.378	0.077	-5.57592	Mbalmayo vs. Ngoantet	-5.32	2.869	-1.85	0.066914	-10.942	0.305	-7.71462					p	0.856722	0.0772997	0.0732038
saliva	D0	opticlust	0.11						Quadratic trend	2.23	2.155	1.04	0.302545	-1.99	6.459	3.40666	Yaounde vs. Ngoantet	-5.16	2.689	-1.92	0.057897	-10.434	0.108	-7.4826
saliva	D1	opticlust	0.11	urbanization level	0.29	2	95	0.746555	Intercept (overall mean)	11.76	0.497	23.66	0	10.783	12.731		Intercept (Ngoantet)	12.08	0.958	12.61	0	10.205	13.96		Ngoantet/Mbalmayo	1.42843	1.00541	2.02943	LRT	7.14999	0.489641	0.601282
saliva	D1	opticlust	0.11						Linear trend	-0.08	0.856	-0.09	0.92773	-1.756	1.6	-0.680272	Mbalmayo vs. Ngoantet	-0.87	1.293	-0.67	0.504784	-3.401	1.669	-7.20199	Yaounde/Mbalmayo	0.949503	0.651048	1.38478	p	0.0280156	0.782845	0.740344
saliva	D1	opticlust	0.11						Quadratic trend	0.66	0.865	0.77	0.445865	-1.033	2.357	5.61224	Yaounde vs. Ngoantet	-0.11	1.211	-0.09	0.92773	-2.484	2.263	-0.910596
saliva	D2	opticlust	0.11	urbanization level	0.79	2	95	0.455127	Intercept (overall mean)	6.65	0.33	20.15	0	5.999	7.292		Intercept (Ngoantet)	6.68	0.641	10.42	0	5.423	7.936		Ngoantet/Mbalmayo	1.46749	1.03315	2.08442	LRT	7.11571	1.07778	1.61291
saliva	D2	opticlust	0.11						Linear trend	0.3	0.574	0.52	0.602811	-0.825	1.424	4.51128	Mbalmayo vs. Ngoantet	-0.53	0.856	-0.61	0.540445	-2.202	1.151	-7.93413	Yaounde/Mbalmayo	0.976662	0.67049	1.42264	p	0.0285	0.583396	0.446438
saliva	D2	opticlust	0.11						Quadratic trend	0.6	0.569	1.06	0.292507	-0.513	1.717	9.02256	Yaounde vs. Ngoantet	0.42	0.811	0.52	0.602811	-1.166	2.013	6.28743
saliva	DInf	opticlust	0.11	urbanization level	0.89	2	95	0.414241	Intercept (overall mean)	3.43	0.168	20.39	0	3.104	3.764		Intercept (Ngoantet)	3.36	0.252	13.35	0	2.865	3.851						LRT	4.67906	1.81828	2.36987
saliva	DInf	opticlust	0.11						Linear trend	0.28	0.273	1.01	0.313719	-0.259	0.812	8.16327	Mbalmayo vs. Ngoantet	-0.16	0.412	-0.39	0.695188	-0.969	0.645	-4.7619					p	0.0963727	0.402871	0.305767
saliva	DInf	opticlust	0.11						Quadratic trend	0.29	0.309	0.94	0.348027	-0.315	0.898	8.45481	Yaounde vs. Ngoantet	0.39	0.386	1.01	0.313719	-0.366	1.148	11.6071
saliva	phD0	opticlust	0.11	urbanization level	2.06	2	95	0.133704	Intercept (overall mean)	25.36	0.408	62.19	0	24.557	26.155		Intercept (Ngoantet)	26.45	0.609	43.43	0	25.253	27.64						LRT	0.100499	4.15134	4.22698
saliva	phD0	opticlust	0.11						Linear trend	-1.08	0.661	-1.64	0.104581	-2.378	0.212	-4.25868	Mbalmayo vs. Ngoantet	-1.74	0.997	-1.75	0.083779	-3.696	0.212	-6.57845					p	0.950992	0.125473	0.120816
saliva	phD0	opticlust	0.11						Quadratic trend	0.8	0.749	1.06	0.289772	-0.671	2.265	3.15457	Yaounde vs. Ngoantet	-1.53	0.934	-1.64	0.104581	-3.363	0.3	-5.7845
saliva	phD1	opticlust	0.11	urbanization level	8.28	2	95	0.000485	Intercept (overall mean)	5.1	0.084	60.89	0	4.933	5.261		Intercept (Ngoantet)	5.54	0.125	44.33	0	5.297	5.787						LRT	0.524504	15.7436	15.5508
saliva	phD1	opticlust	0.11						Linear trend	-0.5	0.136	-3.66	0.000413	-0.763	-0.231	-9.80392	Mbalmayo vs. Ngoantet	-0.63	0.205	-3.09	0.002656	-1.033	-0.231	-11.3718					p	0.769317	0.000381353	0.000419936
saliva	phD1	opticlust	0.11						Quadratic trend	0.23	0.154	1.49	0.139665	-0.072	0.53	4.5098	Yaounde vs. Ngoantet	-0.7	0.192	-3.66	0.000413	-1.078	-0.326	-12.6354
saliva	phD2	opticlust	0.11	urbanization level	8.14	2	95	0.000547	Intercept (overall mean)	3.19	0.034	93.2	0	3.127	3.261		Intercept (Ngoantet)	3.37	0.051	65.79	0	3.267	3.467						LRT	17.3971	15.497	17.4662
saliva	phD2	opticlust	0.11						Linear trend	-0.22	0.056	-3.88	0.000193	-0.324	-0.107	-6.89655	Mbalmayo vs. Ngoantet	-0.21	0.084	-2.56	0.011987	-0.379	-0.05	-6.23145					p	0.000166825	0.000431393	0.000161161
saliva	phD2	opticlust	0.11						Quadratic trend	0.05	0.063	0.81	0.42084	-0.072	0.174	1.5674	Yaounde vs. Ngoantet	-0.3	0.079	-3.88	0.000193	-0.459	-0.151	-8.90208
gut	D0	opticlust	0.12	urbanization level	2	138	0.494198	0.611136	Intercept (overall mean)	63.7	1.46964	43.344	0	60.8195	66.5804		Intercept (Ngoantet)	65.4741	1.80693	36.235	0	61.9326	69.0156						LRT	0.471788	1.00628	1.03968
gut	D0	opticlust	0.12						Linear trend	-1.66758	2.3689	-0.703947	0.482652	-6.31055	2.97538	-2.61787	Mbalmayo vs. Ngoantet	-2.96419	3.38823	-0.874849	0.383176	-9.60501	3.67662	-4.52727					p	0.789865	0.604628	0.594616
gut	D0	opticlust	0.12						Quadratic trend	1.45748	2.7106	0.537696	0.591653	-3.85519	6.77014	2.28803	Yaounde vs. Ngoantet	-2.35832	3.35013	-0.703947	0.482652	-8.92446	4.20783	-3.60191
gut	D1	opticlust	0.12	urbanization level	2	138	0.712121	0.492397	Intercept (overall mean)	14.5229	0.665704	21.8159	0	13.2182	15.8277		Intercept (Ngoantet)	14.4942	0.818487	17.7085	0	12.89	16.0984						LRT	2.41463	1.44774	1.77885
gut	D1	opticlust	0.12						Linear trend	0.798472	1.07305	0.744117	0.458071	-1.30466	2.9016	5.49801	Mbalmayo vs. Ngoantet	-1.04296	1.53477	-0.679556	0.497924	-4.05106	1.96514	-7.19575					p	0.299	0.484871	0.410892
gut	D1	opticlust	0.12						Quadratic trend	1.31257	1.22782	1.06903	0.286924	-1.09391	3.71906	9.03795	Yaounde vs. Ngoantet	1.12921	1.51751	0.744117	0.458071	-1.84507	4.10349	7.79078
gut	D2	opticlust	0.12	urbanization level	2	138	0.77912	0.460817	Intercept (overall mean)	8.36498	0.437329	19.1274	0	7.50783	9.22213		Intercept (Ngoantet)	8.25476	0.537698	15.352	0	7.20089	9.30863						LRT	3.87475	1.58319	1.98342
gut	D2	opticlust	0.12						Linear trend	0.636806	0.704928	0.903363	0.367907	-0.744828	2.01844	7.61276	Mbalmayo vs. Ngoantet	-0.569914	1.00826	-0.565247	0.572824	-2.54606	1.40623	-6.90407					p	0.144082	0.453121	0.370941
gut	D2	opticlust	0.12						Quadratic trend	0.832993	0.806607	1.03271	0.303545	-0.747929	2.41391	9.9581	Yaounde vs. Ngoantet	0.90058	0.996919	0.903363	0.367907	-1.05335	2.85451	10.9098
gut	DInf	opticlust	0.12	urbanization level	2	138	0.499864	0.607707	Intercept (overall mean)	4.04686	0.183256	22.0832	0	3.68769	4.40604		Intercept (Ngoantet)	3.97939	0.225314	17.6616	0	3.53779	4.421						LRT	5.24654	1.01778	1.3519
gut	DInf	opticlust	0.12						Linear trend	0.240016	0.295389	0.812544	0.417879	-0.338935	0.818968	5.93091	Mbalmayo vs. Ngoantet	-0.137025	0.422494	-0.324325	0.746183	-0.965098	0.691047	-3.44336					p	0.0725652	0.601163	0.508672
gut	DInf	opticlust	0.12						Quadratic trend	0.250454	0.337996	0.740998	0.459954	-0.412006	0.912914	6.18884	Yaounde vs. Ngoantet	0.339434	0.417743	0.812544	0.417879	-0.479327	1.1582	8.52979
gut	phD0	opticlust	0.12	urbanization level	2	138	0.720526	0.488317	Intercept (overall mean)	24.6713	0.471244	52.3537	0	23.7477	25.595		Intercept (Ngoantet)	25.3648	0.579397	43.7779	0	24.2292	26.5004						LRT	0.185613	1.46474	1.4742
gut	phD0	opticlust	0.12						Linear trend	-0.744897	0.759595	-0.98065	0.328482	-2.23368	0.743883	-3.01928	Mbalmayo vs. Ngoantet	-1.02689	1.08645	-0.945183	0.346217	-3.15629	1.10251	-4.04849					p	0.91137	0.480767	0.478499
gut	phD0	opticlust	0.12						Quadratic trend	0.408387	0.86916	0.469864	0.639194	-1.29513	2.11191	1.65531	Yaounde vs. Ngoantet	-1.05344	1.07423	-0.98065	0.328482	-3.1589	1.05201	-4.15317
gut	phD1	opticlust	0.12	urbanization level	2	138	0.921342	0.400418	Intercept (overall mean)	4.3175	0.079148	54.5501	0	4.16238	4.47263		Intercept (Ngoantet)	4.44723	0.097312	45.7006	0	4.2565	4.63796						LRT	3.45263	1.87028	2.08763
gut	phD1	opticlust	0.12						Linear trend	-0.11822	0.127578	-0.926655	0.355723	-0.368268	0.131827	-2.73816	Mbalmayo vs. Ngoantet	-0.221995	0.182474	-1.21659	0.225839	-0.579637	0.135647	-4.99176					p	0.177939	0.39253	0.352108
gut	phD1	opticlust	0.12						Quadratic trend	0.113003	0.145979	0.774105	0.440193	-0.173111	0.399118	2.61732	Yaounde vs. Ngoantet	-0.167189	0.180422	-0.926655	0.355723	-0.520809	0.186432	-3.75939
gut	phD2	opticlust	0.12	urbanization level	2	138	8.28876	0.00039862	Intercept (overall mean)	2.61617	0.030078	86.9807	0	2.55722	2.67512		Intercept (Ngoantet)	2.7523	0.036981	74.4256	0	2.67982	2.82478		Ngoantet/Mbalmayo	1.16689	0.869094	1.56672	LRT	0.676418	15.9953	15.953
gut	phD2	opticlust	0.12						Linear trend	-0.193154	0.048482	-3.98404	0.000109	-0.288177	-0.098131	-7.38308	Mbalmayo vs. Ngoantet	-0.135226	0.069344	-1.95008	0.053193	-0.271136	0.000685	-4.9132	Yaounde/Mbalmayo	0.802617	0.565823	1.13851	p	0.713046	0.000336247	0.000343442
gut	phD2	opticlust	0.12						Quadratic trend	-0.001106	0.055475	-0.019942	0.984118	-0.109835	0.107623	-0.0422755	Yaounde vs. Ngoantet	-0.273161	0.068564	-3.98404	0.000109	-0.407543	-0.138778	-9.92483
saliva	D0	opticlust	0.12	urbanization level	2.61	2	95	0.078675	Intercept (overall mean)	58.6	0.984	59.57	0	56.669	60.525		Intercept (Ngoantet)	61.56	1.469	41.91	0	58.685	64.444						LRT	0.231736	5.24543	5.37756
saliva	D0	opticlust	0.12						Linear trend	-2.94	1.594	-1.85	0.067865	-6.069	0.18	-5.01706	Mbalmayo vs. Ngoantet	-4.74	2.405	-1.97	0.051738	-9.452	-0.024	-7.69981					p	0.890593	0.0726056	0.067964
saliva	D0	opticlust	0.12						Quadratic trend	2.17	1.807	1.2	0.232967	-1.372	5.71	3.70307	Yaounde vs. Ngoantet	-4.16	2.254	-1.85	0.067865	-8.583	0.255	-6.75763
saliva	D1	opticlust	0.12	urbanization level	0.24	2	95	0.783989	Intercept (overall mean)	11.27	0.465	24.21	0	10.355	12.179		Intercept (Ngoantet)	11.59	0.906	12.8	0	9.812	13.362		Ngoantet/Mbalmayo	1.42345	1.00249	2.02118	LRT	8.19928	0.434981	0.500927
saliva	D1	opticlust	0.12						Linear trend	-0.12	0.797	-0.16	0.875856	-1.686	1.437	-1.06477	Mbalmayo vs. Ngoantet	-0.78	1.225	-0.64	0.523323	-3.185	1.616	-6.72994	Yaounde/Mbalmayo	0.905364	0.622833	1.31606	p	0.0165786	0.804535	0.77844
saliva	D1	opticlust	0.12						Quadratic trend	0.57	0.815	0.7	0.487343	-1.03	2.167	5.05768	Yaounde vs. Ngoantet	-0.18	1.127	-0.16	0.875856	-2.385	2.032	-1.55306
saliva	D2	opticlust	0.12	urbanization level	0.65	2	95	0.52255	Intercept (overall mean)	6.57	0.323	20.32	0	5.932	7.199		Intercept (Ngoantet)	6.6	0.626	10.54	0	5.376	7.831		Ngoantet/Mbalmayo	1.43041	1.00854	2.02875	LRT	7.34355	0.897377	1.33118
saliva	D2	opticlust	0.12						Linear trend	0.26	0.556	0.47	0.642467	-0.83	1.348	3.95738	Mbalmayo vs. Ngoantet	-0.48	0.845	-0.57	0.571859	-2.136	1.177	-7.27273	Yaounde/Mbalmayo	0.930683	0.642218	1.34872	p	0.0254313	0.638465	0.513971
saliva	D2	opticlust	0.12						Quadratic trend	0.54	0.564	0.96	0.339627	-0.564	1.646	8.21918	Yaounde vs. Ngoantet	0.37	0.786	0.47	0.642467	-1.174	1.906	5.60606
saliva	DInf	opticlust	0.12	urbanization level	0.89	2	95	0.412442	Intercept (overall mean)	3.43	0.168	20.41	0	3.103	3.762		Intercept (Ngoantet)	3.35	0.251	13.36	0	2.863	3.847						LRT	4.64307	1.82726	2.3756
saliva	DInf	opticlust	0.12						Linear trend	0.28	0.273	1.02	0.311229	-0.257	0.812	8.16327	Mbalmayo vs. Ngoantet	-0.16	0.411	-0.39	0.697429	-0.966	0.646	-4.77612					p	0.0981229	0.401066	0.304892
saliva	DInf	opticlust	0.12						Quadratic trend	0.29	0.309	0.94	0.348348	-0.314	0.896	8.45481	Yaounde vs. Ngoantet	0.39	0.385	1.02	0.311229	-0.363	1.148	11.6418
saliva	phD0	opticlust	0.12	urbanization level	2.65	2	95	0.075959	Intercept (overall mean)	24.17	0.374	64.64	0	23.435	24.901		Intercept (Ngoantet)	25.3	0.558	45.32	0	24.209	26.397						LRT	0.295757	5.31792	5.44779
saliva	phD0	opticlust	0.12						Linear trend	-1.18	0.606	-1.95	0.053712	-2.371	0.004	-4.88209	Mbalmayo vs. Ngoantet	-1.73	0.914	-1.89	0.061235	-3.523	0.06	-6.83794					p	0.862536	0.0700209	0.0656187
saliva	phD0	opticlust	0.12						Quadratic trend	0.73	0.687	1.06	0.290153	-0.615	2.076	3.02027	Yaounde vs. Ngoantet	-1.67	0.857	-1.95	0.053712	-3.353	0.006	-6.60079
saliva	phD1	opticlust	0.12	urbanization level	8.05	2	95	0.000588	Intercept (overall mean)	5.09	0.084	60.23	0	4.923	5.254		Intercept (Ngoantet)	5.53	0.126	43.85	0	5.286	5.781						LRT	0.513866	15.3483	15.1588
saliva	phD1	opticlust	0.12						Linear trend	-0.49	0.137	-3.55	0.00061	-0.754	-0.217	-9.62672	Mbalmayo vs. Ngoantet	-0.65	0.207	-3.14	0.002276	-1.053	-0.243	-11.7541					p	0.77342	0.00046468	0.000510867
saliva	phD1	opticlust	0.12						Quadratic trend	0.25	0.155	1.6	0.112273	-0.055	0.553	4.91159	Yaounde vs. Ngoantet	-0.69	0.194	-3.55	0.00061	-1.066	-0.307	-12.4774
saliva	phD2	opticlust	0.12	urbanization level	7.68	2	95	0.000811	Intercept (overall mean)	3.21	0.035	92.39	0	3.143	3.279		Intercept (Ngoantet)	3.39	0.052	65.21	0	3.283	3.487						LRT	15.2771	14.6848	16.8427
saliva	phD2	opticlust	0.12						Linear trend	-0.21	0.056	-3.69	0.000379	-0.318	-0.097	-6.54206	Mbalmayo vs. Ngoantet	-0.23	0.085	-2.69	0.008503	-0.395	-0.062	-6.78466					p	0.000481531	0.000647493	0.000220117
saliva	phD2	opticlust	0.12						Quadratic trend	0.07	0.064	1.04	0.299583	-0.059	0.192	2.18069	Yaounde vs. Ngoantet	-0.29	0.08	-3.69	0.000379	-0.45	-0.138	-8.55457
gut	D0	opticlust	0.13	urbanization level	2	138	0.441411	0.644033	Intercept (overall mean)	57.7908	1.26504	45.683	0	55.3114	60.2702		Intercept (Ngoantet)	59.2354	1.55537	38.0844	0	56.187	62.2839						LRT	0.206217	0.899141	0.919403
gut	D0	opticlust	0.13						Linear trend	-1.3657	2.03911	-0.66975	0.504136	-5.36228	2.63089	-2.36317	Mbalmayo vs. Ngoantet	-2.40258	2.91654	-0.823778	0.411487	-8.11888	3.31373	-4.05598					p	0.902029	0.637902	0.631472
gut	D0	opticlust	0.13						Quadratic trend	1.17321	2.33324	0.502826	0.615888	-3.39985	5.74627	2.0301	Yaounde vs. Ngoantet	-1.93139	2.88374	-0.66975	0.504136	-7.58341	3.72064	-3.26052
gut	D1	opticlust	0.13	urbanization level	2	138	0.875675	0.418882	Intercept (overall mean)	12.8339	0.588268	21.8164	0	11.6809	13.9869		Intercept (Ngoantet)	12.5315	0.723279	17.326	0	11.1139	13.9491						LRT	1.5283	1.77816	1.96843
gut	D1	opticlust	0.13						Linear trend	1.03227	0.948226	1.08863	0.278213	-0.826218	2.89076	8.04332	Mbalmayo vs. Ngoantet	-0.552735	1.35624	-0.407548	0.684237	-3.21093	2.10546	-4.41076					p	0.465729	0.411033	0.373732
gut	D1	opticlust	0.13						Quadratic trend	1.04729	1.085	0.965244	0.336111	-1.07927	3.17385	8.16033	Yaounde vs. Ngoantet	1.45985	1.34099	1.08863	0.278213	-1.16845	4.08815	11.6494
gut	D2	opticlust	0.13	urbanization level	2	138	1.26957	0.284212	Intercept (overall mean)	7.54045	0.387699	19.4492	0	6.78057	8.30032		Intercept (Ngoantet)	7.17922	0.476678	15.0609	0	6.24495	8.11349						LRT	2.26664	2.57077	2.73531
gut	D2	opticlust	0.13						Linear trend	0.905129	0.62493	1.44837	0.149782	-0.31971	2.12997	12.0036	Mbalmayo vs. Ngoantet	-0.196355	0.893835	-0.219677	0.826448	-1.94824	1.55553	-2.73505					p	0.321962	0.276544	0.254703
gut	D2	opticlust	0.13						Quadratic trend	0.6829	0.71507	0.955011	0.341242	-0.718612	2.08441	9.05649	Yaounde vs. Ngoantet	1.28005	0.883784	1.44837	0.149782	-0.452138	3.01223	17.8299
gut	DInf	opticlust	0.13	urbanization level	2	138	1.66376	0.193201	Intercept (overall mean)	3.78091	0.160298	23.5868	0	3.46673	4.09509		Intercept (Ngoantet)	3.52881	0.197087	17.9048	0	3.14253	3.91509						LRT	0.944981	3.35952	3.35202
gut	DInf	opticlust	0.13						Linear trend	0.466218	0.258383	1.80437	0.073355	-0.040203	0.972639	12.3308	Mbalmayo vs. Ngoantet	0.096973	0.369564	0.262398	0.793406	-0.627359	0.821305	2.74804					p	0.623448	0.186418	0.187119
gut	DInf	opticlust	0.13						Quadratic trend	0.189993	0.295652	0.642623	0.521535	-0.389475	0.76946	5.02506	Yaounde vs. Ngoantet	0.659331	0.365409	1.80437	0.073355	-0.056856	1.37552	18.6842
gut	phD0	opticlust	0.13	urbanization level	2	138	0.519753	0.595827	Intercept (overall mean)	23.3651	0.437286	53.4321	0	22.508	24.2222		Intercept (Ngoantet)	23.9118	0.537645	44.4751	0	22.8581	24.9656						LRT	0.0587235	1.05812	1.06046
gut	phD0	opticlust	0.13						Linear trend	-0.569972	0.704859	-0.808633	0.420118	-1.95147	0.811526	-2.43942	Mbalmayo vs. Ngoantet	-0.834081	1.00816	-0.827332	0.409477	-2.81003	1.14187	-3.48815					p	0.971065	0.589158	0.58847
gut	phD0	opticlust	0.13						Quadratic trend	0.351951	0.806528	0.436378	0.663245	-1.22882	1.93272	1.50631	Yaounde vs. Ngoantet	-0.806062	0.996821	-0.808633	0.420118	-2.7598	1.14767	-3.37098
gut	phD1	opticlust	0.13	urbanization level	2	138	0.849442	0.429877	Intercept (overall mean)	4.17735	0.075064	55.6505	0	4.03023	4.32447		Intercept (Ngoantet)	4.29506	0.092292	46.538	0	4.11418	4.47595						LRT	4.0249	1.72522	1.95533
gut	phD1	opticlust	0.13						Linear trend	-0.10544	0.120995	-0.871443	0.385026	-0.342587	0.131706	-2.52409	Mbalmayo vs. Ngoantet	-0.20403	0.173059	-1.17896	0.240442	-0.54322	0.13516	-4.75034					p	0.133661	0.422059	0.376188
gut	phD1	opticlust	0.13						Quadratic trend	0.105714	0.138448	0.763565	0.44643	-0.165639	0.377066	2.53065	Yaounde vs. Ngoantet	-0.149115	0.171113	-0.871443	0.385026	-0.484491	0.18626	-3.47178
gut	phD2	opticlust	0.13	urbanization level	2	138	7.8011	0.000616928	Intercept (overall mean)	2.59171	0.030164	85.9216	0	2.53259	2.65083		Intercept (Ngoantet)	2.72445	0.037086	73.4623	0	2.65176	2.79714		Ngoantet/Mbalmayo	1.29141	0.965352	1.72758	LRT	0.775225	15.1029	14.9921
gut	phD2	opticlust	0.13						Linear trend	-0.187726	0.048621	-3.86104	0.000173	-0.283021	-0.092431	-7.24332	Mbalmayo vs. Ngoantet	-0.13274	0.069542	-1.90878	0.058367	-0.26904	0.00356	-4.87217	Yaounde/Mbalmayo	0.953619	0.676503	1.34425	p	0.678675	0.00052536	0.000555265
gut	phD2	opticlust	0.13						Quadratic trend	-2e-06	0.055634	-3.7e-05	0.999971	-0.109042	0.109038	-7.71691e-05	Yaounde vs. Ngoantet	-0.265485	0.06876	-3.86104	0.000173	-0.400252	-0.130718	-9.74453
saliva	D0	opticlust	0.13	urbanization level	2.74	2	95	0.069358	Intercept (overall mean)	53.04	0.968	54.8	0	51.143	54.937		Intercept (Ngoantet)	56.02	1.445	38.76	0	53.192	58.858						LRT	0.190825	5.5055	5.65724
saliva	D0	opticlust	0.13						Linear trend	-2.85	1.568	-1.82	0.072055	-5.927	0.221	-5.3733	Mbalmayo vs. Ngoantet	-4.92	2.366	-2.08	0.04033	-9.557	-0.281	-8.78258					p	0.908998	0.0637524	0.0590944
saliva	D0	opticlust	0.13						Quadratic trend	2.37	1.778	1.33	0.185796	-1.115	5.853	4.46833	Yaounde vs. Ngoantet	-4.03	2.218	-1.82	0.072055	-8.382	0.313	-7.19386
saliva	D1	opticlust	0.13	urbanization level	0.2	2	95	0.820654	Intercept (overall mean)	9.91	0.393	25.21	0	9.143	10.684		Intercept (Ngoantet)	10.23	0.763	13.4	0	8.73	11.722		Ngoantet/Mbalmayo	1.43471	1.0105	2.03701	LRT	7.83516	0.400627	0.40729
saliva	D1	opticlust	0.13						Linear trend	-0.21	0.677	-0.31	0.759029	-1.535	1.118	-2.11907	Mbalmayo vs. Ngoantet	-0.64	1.029	-0.62	0.533683	-2.659	1.374	-6.25611	Yaounde/Mbalmayo	0.932662	0.641079	1.35687	p	0.0198892	0.818474	0.815752
saliva	D1	opticlust	0.13						Quadratic trend	0.4	0.685	0.59	0.556508	-0.939	1.748	4.03633	Yaounde vs. Ngoantet	-0.29	0.957	-0.31	0.759029	-2.17	1.582	-2.8348
saliva	D2	opticlust	0.13	urbanization level	0.43	2	95	0.654266	Intercept (overall mean)	6.02	0.278	21.63	0	5.472	6.563		Intercept (Ngoantet)	6.04	0.534	11.31	0	4.992	7.085		Ngoantet/Mbalmayo	1.41404	0.996096	2.00736	LRT	6.76128	0.597561	0.871972
saliva	D2	opticlust	0.13						Linear trend	0.19	0.478	0.39	0.697114	-0.75	1.124	3.15615	Mbalmayo vs. Ngoantet	-0.33	0.724	-0.45	0.651697	-1.748	1.092	-5.46358	Yaounde/Mbalmayo	0.943309	0.649416	1.3702	p	0.0340256	0.741722	0.646627
saliva	D2	opticlust	0.13						Quadratic trend	0.38	0.486	0.77	0.441266	-0.576	1.327	6.31229	Yaounde vs. Ngoantet	0.26	0.676	0.39	0.697114	-1.061	1.589	4.30464
saliva	DInf	opticlust	0.13	urbanization level	0.69	2	95	0.505704	Intercept (overall mean)	3.27	0.151	21.73	0	2.979	3.57		Intercept (Ngoantet)	3.19	0.225	14.19	0	2.752	3.635						LRT	3.68226	1.40667	1.70542
saliva	DInf	opticlust	0.13						Linear trend	0.23	0.244	0.96	0.340194	-0.245	0.713	7.03364	Mbalmayo vs. Ngoantet	-0.09	0.368	-0.24	0.813255	-0.809	0.635	-2.82132					p	0.158638	0.494932	0.426258
saliva	DInf	opticlust	0.13						Quadratic trend	0.21	0.277	0.75	0.457643	-0.336	0.749	6.42202	Yaounde vs. Ngoantet	0.33	0.345	0.96	0.340194	-0.346	1.008	10.3448
saliva	phD0	opticlust	0.13	urbanization level	2.35	2	95	0.100523	Intercept (overall mean)	23.47	0.375	62.63	0	22.735	24.204		Intercept (Ngoantet)	24.54	0.56	43.85	0	23.446	25.639						LRT	0.470964	4.73984	4.9344
saliva	phD0	opticlust	0.13						Linear trend	-1.06	0.607	-1.74	0.085312	-2.246	0.134	-4.5164	Mbalmayo vs. Ngoantet	-1.72	0.916	-1.88	0.062802	-3.521	0.071	-7.00896					p	0.79019	0.0934883	0.0848221
saliva	phD0	opticlust	0.13						Quadratic trend	0.8	0.688	1.16	0.248752	-0.55	2.148	3.40861	Yaounde vs. Ngoantet	-1.49	0.859	-1.74	0.085312	-3.176	0.19	-6.07172
saliva	phD1	opticlust	0.13	urbanization level	8.18	2	95	0.00053	Intercept (overall mean)	5.06	0.083	60.74	0	4.895	5.222		Intercept (Ngoantet)	5.5	0.124	44.22	0	5.257	5.744						LRT	0.612081	15.5629	15.2386
saliva	phD1	opticlust	0.13						Linear trend	-0.48	0.135	-3.56	0.000578	-0.745	-0.216	-9.48617	Mbalmayo vs. Ngoantet	-0.65	0.204	-3.17	0.002025	-1.045	-0.247	-11.8182					p	0.736357	0.000417399	0.000490874
saliva	phD1	opticlust	0.13						Quadratic trend	0.25	0.153	1.64	0.105204	-0.05	0.55	4.94071	Yaounde vs. Ngoantet	-0.68	0.191	-3.56	0.000578	-1.054	-0.306	-12.3636
saliva	phD2	opticlust	0.13	urbanization level	7.95	2	95	0.000642	Intercept (overall mean)	3.24	0.035	92.94	0	3.167	3.304		Intercept (Ngoantet)	3.41	0.052	65.65	0	3.311	3.515						LRT	15.1012	15.1669	17.3435
saliva	phD2	opticlust	0.13						Linear trend	-0.21	0.056	-3.74	0.000311	-0.322	-0.101	-6.48148	Mbalmayo vs. Ngoantet	-0.23	0.085	-2.75	0.007106	-0.401	-0.067	-6.74487					p	0.000525805	0.000508794	0.000171357
saliva	phD2	opticlust	0.13						Quadratic trend	0.07	0.064	1.08	0.281212	-0.056	0.195	2.16049	Yaounde vs. Ngoantet	-0.3	0.08	-3.74	0.000311	-0.455	-0.142	-8.79765
gut	D0	opticlust	0.14	urbanization level	2	138	1.02854	0.360251	Intercept (overall mean)	50.5847	1.06111	47.6716	0	48.505	52.6645		Intercept (Ngoantet)	52.4246	1.30464	40.1832	0	49.8675	54.9816						LRT	0.399302	2.0863	2.07377
gut	D0	opticlust	0.14						Linear trend	-2.18151	1.7104	-1.27544	0.204296	-5.53383	1.17081	-4.31259	Mbalmayo vs. Ngoantet	-2.43449	2.44637	-0.995144	0.321408	-7.2293	2.36031	-4.6438					p	0.819017	0.352344	0.354558
gut	D0	opticlust	0.14						Quadratic trend	0.72826	1.95711	0.372111	0.710381	-3.10759	4.56412	1.43968	Yaounde vs. Ngoantet	-3.08512	2.41887	-1.27544	0.204296	-7.82601	1.65577	-5.88487
gut	D1	opticlust	0.14	urbanization level	2	138	0.726582	0.4854	Intercept (overall mean)	11.4982	0.497232	23.1243	0	10.5236	12.4727		Intercept (Ngoantet)	11.4062	0.611349	18.6574	0	10.208	12.6044						LRT	1.65705	1.47699	1.69319
gut	D1	opticlust	0.14						Linear trend	0.671986	0.801486	0.838426	0.403241	-0.898897	2.24287	5.8443	Mbalmayo vs. Ngoantet	-0.674493	1.14636	-0.588377	0.557241	-2.92132	1.57234	-5.91339					p	0.436694	0.477832	0.428873
gut	D1	opticlust	0.14						Quadratic trend	0.938693	0.917092	1.02355	0.307837	-0.858775	2.73616	8.16386	Yaounde vs. Ngoantet	0.950332	1.13347	0.838426	0.403241	-1.27123	3.1719	8.33171
gut	D2	opticlust	0.14	urbanization level	2	138	0.801609	0.450684	Intercept (overall mean)	6.70601	0.322826	20.7729	0	6.07328	7.33873		Intercept (Ngoantet)	6.54498	0.396916	16.4896	0	5.76704	7.32292						LRT	2.36987	1.62863	1.87266
gut	D2	opticlust	0.14						Linear trend	0.54378	0.520361	1.045	0.297848	-0.476109	1.56367	8.10885	Mbalmayo vs. Ngoantet	-0.285927	0.74427	-0.384171	0.701443	-1.74467	1.17282	-4.36865					p	0.305766	0.442943	0.392064
gut	D2	opticlust	0.14						Quadratic trend	0.54741	0.595418	0.919371	0.359506	-0.619588	1.71441	8.16298	Yaounde vs. Ngoantet	0.769021	0.735902	1.045	0.297848	-0.673319	2.21136	11.7498
gut	DInf	opticlust	0.14	urbanization level	2	138	0.593688	0.553691	Intercept (overall mean)	3.39268	0.126233	26.8762	0	3.14527	3.64009		Intercept (Ngoantet)	3.29475	0.155205	21.2284	0	2.99055	3.59894						LRT	1.66675	1.208	1.40325
gut	DInf	opticlust	0.14						Linear trend	0.211309	0.203475	1.0385	0.300853	-0.187495	0.610112	6.22838	Mbalmayo vs. Ngoantet	-0.005043	0.291029	-0.01733	0.986199	-0.575451	0.565364	-0.153062					p	0.43458	0.546621	0.495779
gut	DInf	opticlust	0.14						Quadratic trend	0.126117	0.232824	0.541684	0.58891	-0.33021	0.582444	3.71733	Yaounde vs. Ngoantet	0.298836	0.287757	1.0385	0.300853	-0.265157	0.862829	9.07007
gut	phD0	opticlust	0.14	urbanization level	2	138	1.20481	0.302881	Intercept (overall mean)	22.1386	0.392742	56.3694	0	21.3689	22.9084		Intercept (Ngoantet)	22.8575	0.482878	47.3359	0	21.9111	23.8039						LRT	0.277593	2.44076	2.37816
gut	phD0	opticlust	0.14						Linear trend	-0.917809	0.633059	-1.4498	0.149383	-2.15858	0.322963	-4.14574	Mbalmayo vs. Ngoantet	-0.858636	0.905462	-0.948285	0.344642	-2.63331	0.916037	-3.75648					p	0.870405	0.295118	0.304501
gut	phD0	opticlust	0.14						Quadratic trend	0.171176	0.724372	0.23631	0.813543	-1.24857	1.59092	0.773201	Yaounde vs. Ngoantet	-1.29798	0.89528	-1.4498	0.149383	-3.0527	0.456739	-5.67857
gut	phD1	opticlust	0.14	urbanization level	2	138	0.939312	0.393381	Intercept (overall mean)	4.24754	0.076281	55.6831	0	4.09804	4.39705		Intercept (Ngoantet)	4.37372	0.093787	46.6344	0	4.1899	4.55754						LRT	4.48616	1.90652	2.17127
gut	phD1	opticlust	0.14						Linear trend	-0.114695	0.122956	-0.932814	0.352545	-0.355686	0.126295	-2.70027	Mbalmayo vs. Ngoantet	-0.216331	0.175864	-1.23011	0.220751	-0.561019	0.128356	-4.94615					p	0.106131	0.385483	0.337686
gut	phD1	opticlust	0.14						Quadratic trend	0.110414	0.140692	0.784796	0.433918	-0.165336	0.386165	2.59948	Yaounde vs. Ngoantet	-0.162204	0.173887	-0.932814	0.352545	-0.503015	0.178608	-3.7086
gut	phD2	opticlust	0.14	urbanization level	2	138	7.40051	0.000885008	Intercept (overall mean)	2.65815	0.029746	89.361	0	2.59985	2.71646		Intercept (Ngoantet)	2.78656	0.036573	76.1914	0	2.71488	2.85824		Ngoantet/Mbalmayo	1.1733	0.874052	1.57501	LRT	0.95612	14.3655	14.4185
gut	phD2	opticlust	0.14						Linear trend	-0.179679	0.047948	-3.74738	0.000262	-0.273655	-0.085703	-6.75954	Mbalmayo vs. Ngoantet	-0.13111	0.06858	-1.9118	0.057975	-0.265524	0.003303	-4.70508	Yaounde/Mbalmayo	0.813959	0.574194	1.15384	p	0.619985	0.000759585	0.000739699
gut	phD2	opticlust	0.14						Quadratic trend	0.003314	0.054864	0.060396	0.951928	-0.104218	0.110845	0.124673	Yaounde vs. Ngoantet	-0.254104	0.067808	-3.74738	0.000262	-0.387006	-0.121202	-9.11891
saliva	D0	opticlust	0.14	urbanization level	2.61	2	95	0.07898	Intercept (overall mean)	47.89	0.83	57.69	0	46.265	49.519		Intercept (Ngoantet)	50.38	1.24	40.64	0	47.955	52.815						LRT	0.429014	5.23746	5.4859
saliva	D0	opticlust	0.14						Linear trend	-2.36	1.345	-1.76	0.08237	-4.999	0.275	-4.92796	Mbalmayo vs. Ngoantet	-4.14	2.03	-2.04	0.044267	-8.116	-0.16	-8.21755					p	0.806939	0.0728955	0.0643802
saliva	D0	opticlust	0.14						Quadratic trend	2.01	1.525	1.32	0.189549	-0.974	5.003	4.19712	Yaounde vs. Ngoantet	-3.34	1.903	-1.76	0.08237	-7.069	0.389	-6.62961
saliva	D1	opticlust	0.14	urbanization level	0.21	2	95	0.810037	Intercept (overall mean)	9.29	0.352	26.41	0	8.604	9.984		Intercept (Ngoantet)	9.51	0.672	14.16	0	8.196	10.83		Ngoantet/Mbalmayo	1.39269	0.982023	1.97509	LRT	6.76844	0.376108	0.433772
saliva	D1	opticlust	0.14						Linear trend	-0.08	0.602	-0.13	0.896371	-1.258	1.101	-0.861141	Mbalmayo vs. Ngoantet	-0.55	0.918	-0.59	0.553324	-2.345	1.253	-5.78339	Yaounde/Mbalmayo	0.929127	0.640522	1.34777	p	0.033904	0.82857	0.805022
saliva	D1	opticlust	0.14						Quadratic trend	0.4	0.618	0.65	0.518186	-0.81	1.611	4.30571	Yaounde vs. Ngoantet	-0.11	0.851	-0.13	0.896371	-1.779	1.556	-1.15668
saliva	D2	opticlust	0.14	urbanization level	0.72	2	95	0.487791	Intercept (overall mean)	5.64	0.247	22.8	0	5.155	6.125		Intercept (Ngoantet)	5.6	0.465	12.04	0	4.686	6.509		Ngoantet/Mbalmayo	1.40347	0.990817	1.98798	LRT	5.09822	1.06479	1.47336
saliva	D2	opticlust	0.14						Linear trend	0.29	0.428	0.67	0.502559	-0.551	1.127	5.14184	Mbalmayo vs. Ngoantet	-0.28	0.633	-0.44	0.658781	-1.521	0.96	-5	Yaounde/Mbalmayo	1.00454	0.69714	1.44748	p	0.0781512	0.587196	0.478701
saliva	D2	opticlust	0.14						Quadratic trend	0.4	0.429	0.92	0.359169	-0.445	1.236	7.0922	Yaounde vs. Ngoantet	0.41	0.605	0.67	0.502559	-0.779	1.594	7.32143
saliva	DInf	opticlust	0.14	urbanization level	1.12	2	95	0.329251	Intercept (overall mean)	3.13	0.137	22.83	0	2.863	3.401		Intercept (Ngoantet)	3.02	0.205	14.76	0	2.623	3.426						LRT	3.61179	2.29204	2.70391
saliva	DInf	opticlust	0.14						Linear trend	0.28	0.222	1.27	0.207636	-0.154	0.718	8.94569	Mbalmayo vs. Ngoantet	-0.08	0.335	-0.23	0.820201	-0.734	0.581	-2.64901					p	0.164327	0.3179	0.258734
saliva	DInf	opticlust	0.14						Quadratic trend	0.23	0.252	0.89	0.373575	-0.269	0.719	7.34824	Yaounde vs. Ngoantet	0.4	0.314	1.27	0.207636	-0.217	1.015	13.245
saliva	phD0	opticlust	0.14	urbanization level	2.53	2	95	0.085326	Intercept (overall mean)	22.35	0.343	65.19	0	21.682	23.026		Intercept (Ngoantet)	23.37	0.512	45.63	0	22.366	24.374						LRT	0.19026	5.078	5.21697
saliva	phD0	opticlust	0.14						Linear trend	-0.98	0.556	-1.77	0.080634	-2.071	0.108	-4.38479	Mbalmayo vs. Ngoantet	-1.66	0.838	-1.98	0.050745	-3.302	-0.016	-7.10312					p	0.909255	0.0789453	0.073646
saliva	phD0	opticlust	0.14						Quadratic trend	0.79	0.63	1.25	0.213981	-0.447	2.023	3.53468	Yaounde vs. Ngoantet	-1.39	0.786	-1.77	0.080634	-2.928	0.153	-5.9478
saliva	phD1	opticlust	0.14	urbanization level	7.97	2	95	0.000633	Intercept (overall mean)	5.03	0.082	61.12	0	4.867	5.189		Intercept (Ngoantet)	5.46	0.123	44.43	0	5.218	5.7						LRT	0.64644	15.1942	14.8567
saliva	phD1	opticlust	0.14						Linear trend	-0.47	0.133	-3.51	0.000683	-0.73	-0.207	-9.34394	Mbalmayo vs. Ngoantet	-0.63	0.201	-3.14	0.002262	-1.026	-0.237	-11.5385					p	0.723815	0.000501916	0.000594155
saliva	phD1	opticlust	0.14						Quadratic trend	0.25	0.151	1.62	0.10802	-0.051	0.541	4.97018	Yaounde vs. Ngoantet	-0.66	0.189	-3.51	0.000683	-1.032	-0.293	-12.0879
saliva	phD2	opticlust	0.14	urbanization level	8.03	2	95	0.000597	Intercept (overall mean)	3.23	0.034	93.91	0	3.161	3.295		Intercept (Ngoantet)	3.4	0.051	66.32	0	3.304	3.505						LRT	12.6831	15.3155	17.3489
saliva	phD2	opticlust	0.14						Linear trend	-0.21	0.056	-3.76	0.000298	-0.318	-0.1	-6.50155	Mbalmayo vs. Ngoantet	-0.23	0.084	-2.78	0.006536	-0.398	-0.069	-6.76471					p	0.00176161	0.000472376	0.000170894
saliva	phD2	opticlust	0.14						Quadratic trend	0.07	0.063	1.11	0.270042	-0.054	0.194	2.16718	Yaounde vs. Ngoantet	-0.3	0.079	-3.76	0.000298	-0.45	-0.141	-8.82353
gut	D0	opticlust	0.15	urbanization level	2	138	1.33666	0.266101	Intercept (overall mean)	43.0036	0.861952	49.8909	0	41.3142	44.693		Intercept (Ngoantet)	44.7308	1.05977	42.2078	0	42.6537	46.8079						LRT	0.212291	2.70532	2.73856
gut	D0	opticlust	0.15						Linear trend	-1.86502	1.38938	-1.34234	0.18169	-4.58814	0.858111	-4.33688	Mbalmayo vs. Ngoantet	-2.54398	1.98722	-1.28017	0.202634	-6.43886	1.35091	-5.6873					p	0.899294	0.258552	0.25429
gut	D0	opticlust	0.15						Quadratic trend	1.00038	1.58978	0.629256	0.530222	-2.11553	4.11629	2.32627	Yaounde vs. Ngoantet	-2.63753	1.96487	-1.34234	0.18169	-6.48862	1.21355	-5.89646
gut	D1	opticlust	0.15	urbanization level	2	138	0.435789	0.647641	Intercept (overall mean)	9.38813	0.372172	25.2253	0	8.65869	10.1176		Intercept (Ngoantet)	9.61093	0.457587	21.0035	0	8.71407	10.5078						LRT	2.76236	0.887726	1.09265
gut	D1	opticlust	0.15						Linear trend	0.052287	0.599901	0.087158	0.930672	-1.1235	1.22807	0.556948	Mbalmayo vs. Ngoantet	-0.742335	0.858037	-0.865155	0.388455	-2.42406	0.939387	-7.72386					p	0.251282	0.641553	0.579074
gut	D1	opticlust	0.15						Quadratic trend	0.636301	0.686432	0.92697	0.355561	-0.70908	1.98168	6.77772	Yaounde vs. Ngoantet	0.073944	0.848389	0.087158	0.930672	-1.58887	1.73676	0.769374
gut	D2	opticlust	0.15	urbanization level	2	138	0.345865	0.70822	Intercept (overall mean)	5.42828	0.227044	23.9085	0	4.98328	5.87327		Intercept (Ngoantet)	5.56486	0.279151	19.9349	0	5.01774	6.11199						LRT	4.64607	0.705002	0.897446
gut	D2	opticlust	0.15						Linear trend	0.003927	0.36597	0.010731	0.991454	-0.713362	0.721216	0.0723434	Mbalmayo vs. Ngoantet	-0.415303	0.523446	-0.793402	0.428906	-1.44124	0.610633	-7.46295					p	0.0979758	0.702928	0.638443
gut	D2	opticlust	0.15						Quadratic trend	0.341361	0.418758	0.815174	0.416377	-0.47939	1.16211	6.28857	Yaounde vs. Ngoantet	0.005554	0.51756	0.010731	0.991454	-1.00885	1.01995	0.0998048
gut	DInf	opticlust	0.15	urbanization level	2	138	0.222725	0.800622	Intercept (overall mean)	2.94971	0.094948	31.0666	0	2.76362	3.13581		Intercept (Ngoantet)	2.99596	0.116739	25.6637	0	2.76716	3.22477						LRT	6.7161	0.4544	0.57171
gut	DInf	opticlust	0.15						Linear trend	0.000643	0.153046	0.004202	0.996654	-0.299322	0.300608	0.0217987	Mbalmayo vs. Ngoantet	-0.139658	0.218902	-0.637993	0.524536	-0.568697	0.289382	-4.66154					p	0.034803	0.796761	0.751371
gut	DInf	opticlust	0.15						Quadratic trend	0.114401	0.175122	0.653267	0.514671	-0.228831	0.457634	3.87838	Yaounde vs. Ngoantet	0.000909	0.21644	0.004202	0.996654	-0.423306	0.425124	0.0303408
gut	phD0	opticlust	0.15	urbanization level	2	138	0.704411	0.496168	Intercept (overall mean)	20.6183	0.34914	59.0548	0	19.934	21.3026		Intercept (Ngoantet)	21.1217	0.429269	49.204	0	20.2804	21.9631						LRT	0.0115911	1.43215	1.43794
gut	phD0	opticlust	0.15						Linear trend	-0.58423	0.562776	-1.03812	0.301029	-1.68725	0.518791	-2.83354	Mbalmayo vs. Ngoantet	-0.683971	0.804937	-0.84972	0.396952	-2.26162	0.893676	-3.23823					p	0.994221	0.488666	0.487254
gut	phD0	opticlust	0.15						Quadratic trend	0.221155	0.643951	0.343434	0.731795	-1.04097	1.48328	1.07261	Yaounde vs. Ngoantet	-0.826226	0.795886	-1.03812	0.301029	-2.38613	0.733681	-3.91173
gut	phD1	opticlust	0.15	urbanization level	2	138	1.0666	0.346996	Intercept (overall mean)	4.17931	0.075697	55.2108	0	4.03095	4.32767		Intercept (Ngoantet)	4.31323	0.09307	46.3438	0	4.13082	4.49565		Ngoantet/Mbalmayo	1.27215	0.947995	1.70715	LRT	4.35043	2.16291	2.40623
gut	phD1	opticlust	0.15						Linear trend	-0.124116	0.122016	-1.01721	0.310835	-0.363263	0.115032	-2.96977	Mbalmayo vs. Ngoantet	-0.226244	0.174519	-1.29639	0.197006	-0.568296	0.115807	-5.24534	Yaounde/Mbalmayo	0.919388	0.647468	1.30551	p	0.113584	0.339102	0.300258
gut	phD1	opticlust	0.15						Quadratic trend	0.11307	0.139616	0.809861	0.419414	-0.160573	0.386712	2.70547	Yaounde vs. Ngoantet	-0.175526	0.172557	-1.01721	0.310835	-0.513732	0.162679	-4.06948
gut	phD2	opticlust	0.15	urbanization level	2	138	7.38973	0.000893663	Intercept (overall mean)	2.65627	0.029811	89.1036	0	2.59784	2.71469		Intercept (Ngoantet)	2.78763	0.036653	76.055	0	2.71579	2.85947		Ngoantet/Mbalmayo	1.19526	0.89063	1.60408	LRT	0.850832	14.3456	14.2279
gut	phD2	opticlust	0.15						Linear trend	-0.177525	0.048052	-3.69442	0.000317	-0.271705	-0.083344	-6.68325	Mbalmayo vs. Ngoantet	-0.14303	0.068729	-2.08108	0.039275	-0.277737	-0.008324	-5.13088	Yaounde/Mbalmayo	0.827055	0.583591	1.17209	p	0.653498	0.000767175	0.000813657
gut	phD2	opticlust	0.15						Quadratic trend	0.01429	0.054983	0.259894	0.795333	-0.093475	0.122055	0.537973	Yaounde vs. Ngoantet	-0.251058	0.067956	-3.69442	0.000317	-0.38425	-0.117867	-9.00615
saliva	D0	opticlust	0.15	urbanization level	2.51	2	95	0.086394	Intercept (overall mean)	42.67	0.735	58.06	0	41.231	44.112		Intercept (Ngoantet)	44.82	1.098	40.83	0	42.672	46.975						LRT	0.481898	5.05233	5.3489
saliva	D0	opticlust	0.15						Linear trend	-1.96	1.191	-1.64	0.103636	-4.292	0.377	-4.59339	Mbalmayo vs. Ngoantet	-3.69	1.797	-2.05	0.042807	-7.212	-0.167	-8.23293					p	0.785882	0.079965	0.0689447
saliva	D0	opticlust	0.15						Quadratic trend	1.88	1.35	1.39	0.166439	-0.763	4.529	4.40591	Yaounde vs. Ngoantet	-2.77	1.685	-1.64	0.103636	-6.07	0.534	-6.18028
saliva	D1	opticlust	0.15	urbanization level	0.31	2	95	0.736543	Intercept (overall mean)	8.66	0.316	27.42	0	8.045	9.284		Intercept (Ngoantet)	8.87	0.617	14.38	0	7.66	10.079		Ngoantet/Mbalmayo	1.53991	1.0851	2.18535	LRT	7.50094	0.47333	0.629346
saliva	D1	opticlust	0.15						Linear trend	-0.05	0.561	-0.09	0.930477	-1.148	1.05	-0.577367	Mbalmayo vs. Ngoantet	-0.55	0.806	-0.68	0.499677	-2.127	1.034	-6.20068	Yaounde/Mbalmayo	1.06869	0.736891	1.54988	p	0.0235066	0.789256	0.730028
saliva	D1	opticlust	0.15						Quadratic trend	0.42	0.533	0.78	0.435463	-0.628	1.463	4.84988	Yaounde vs. Ngoantet	-0.07	0.793	-0.09	0.930477	-1.624	1.485	-0.789177
saliva	D2	opticlust	0.15	urbanization level	0.77	2	95	0.467033	Intercept (overall mean)	5.37	0.225	23.83	0	4.93	5.814		Intercept (Ngoantet)	5.31	0.433	12.26	0	4.458	6.154		Ngoantet/Mbalmayo	1.55278	1.09422	2.20352	LRT	6.28538	1.11446	1.56198
saliva	D2	opticlust	0.15						Linear trend	0.3	0.404	0.73	0.465984	-0.497	1.089	5.58659	Mbalmayo vs. Ngoantet	-0.22	0.564	-0.39	0.698598	-1.324	0.886	-4.14313	Yaounde/Mbalmayo	1.15247	0.794505	1.67171	p	0.0431665	0.572794	0.457952
saliva	D2	opticlust	0.15						Quadratic trend	0.35	0.376	0.93	0.354972	-0.388	1.087	6.51769	Yaounde vs. Ngoantet	0.42	0.572	0.73	0.465984	-0.702	1.539	7.9096
saliva	DInf	opticlust	0.15	urbanization level	1.28	2	95	0.282953	Intercept (overall mean)	3.05	0.13	23.45	0	2.799	3.309		Intercept (Ngoantet)	2.91	0.195	14.96	0	2.528	3.291						LRT	3.42709	2.60468	2.85275
saliva	DInf	opticlust	0.15						Linear trend	0.31	0.211	1.46	0.146671	-0.105	0.723	10.1639	Mbalmayo vs. Ngoantet	0	0.318	-0.01	0.991914	-0.627	0.621	0					p	0.180226	0.271894	0.240178
saliva	DInf	opticlust	0.15						Quadratic trend	0.18	0.239	0.76	0.451233	-0.288	0.65	5.90164	Yaounde vs. Ngoantet	0.44	0.299	1.46	0.146671	-0.148	1.022	15.1203
saliva	phD0	opticlust	0.15	urbanization level	2.04	2	95	0.135482	Intercept (overall mean)	20.92	0.327	63.92	0	20.281	21.564		Intercept (Ngoantet)	21.79	0.489	44.58	0	20.836	22.752						LRT	0.475964	4.12408	4.30156
saliva	phD0	opticlust	0.15						Linear trend	-0.85	0.53	-1.6	0.112384	-1.89	0.19	-4.0631	Mbalmayo vs. Ngoantet	-1.41	0.8	-1.77	0.080415	-2.983	0.154	-6.47086					p	0.788217	0.127194	0.116394
saliva	phD0	opticlust	0.15						Quadratic trend	0.66	0.601	1.1	0.272214	-0.514	1.842	3.15488	Yaounde vs. Ngoantet	-1.2	0.75	-1.6	0.112384	-2.672	0.268	-5.50711
saliva	phD1	opticlust	0.15	urbanization level	7.61	2	95	0.000857	Intercept (overall mean)	4.92	0.079	62.19	0	4.761	5.071		Intercept (Ngoantet)	5.32	0.118	45.08	0	5.091	5.554						LRT	0.420207	14.5691	14.2603
saliva	phD1	opticlust	0.15						Linear trend	-0.43	0.128	-3.35	0.001169	-0.68	-0.178	-8.73984	Mbalmayo vs. Ngoantet	-0.61	0.193	-3.17	0.00204	-0.992	-0.234	-11.4662					p	0.8105	0.000686061	0.00080058
saliva	phD1	opticlust	0.15						Quadratic trend	0.25	0.145	1.74	0.084704	-0.032	0.538	5.0813	Yaounde vs. Ngoantet	-0.61	0.181	-3.35	0.001169	-0.962	-0.251	-11.4662
saliva	phD2	opticlust	0.15	urbanization level	4.79	2	95	0.01038	Intercept (overall mean)	3.18	0.035	91.43	0	3.108	3.244		Intercept (Ngoantet)	3.31	0.052	63.86	0	3.211	3.414						LRT	7.03239	9.42421	10.4504
saliva	phD2	opticlust	0.15						Linear trend	-0.16	0.056	-2.93	0.004249	-0.275	-0.055	-5.03145	Mbalmayo vs. Ngoantet	-0.18	0.085	-2.09	0.039602	-0.344	-0.011	-5.43807					p	0.0297123	0.00898582	0.00537923
saliva	phD2	opticlust	0.15						Quadratic trend	0.05	0.064	0.78	0.439961	-0.076	0.175	1.57233	Yaounde vs. Ngoantet	-0.23	0.08	-2.93	0.004249	-0.389	-0.077	-6.94864
gut	D0	bdtt	0.01	urbanization level	2	138	1.37121	0.257234	Intercept (overall mean)	294.187	8.47354	34.7183	0	277.579	310.795		Intercept (Ngoantet)	310.929	10.4183	29.8446	0	290.51	331.348						LRT	1.40015	2.77457	2.93266
gut	D0	bdtt	0.01						Linear trend	-14.4613	13.6585	-1.05878	0.291548	-41.2314	12.3087	-4.9157	Mbalmayo vs. Ngoantet	-29.7738	19.5356	-1.52408	0.129778	-68.063	8.5153	-9.57577					p	0.496547	0.249753	0.230771
gut	D0	bdtt	0.01						Quadratic trend	15.961	15.6286	1.02127	0.308914	-14.6704	46.5924	5.42545	Yaounde vs. Ngoantet	-20.4514	19.316	-1.05878	0.291548	-58.31	17.4072	-6.57753
gut	D1	bdtt	0.01	urbanization level	2	138	0.81666	0.444029	Intercept (overall mean)	69.1773	3.3915	20.3972	0	62.5301	75.8245		Intercept (Ngoantet)	66.4401	4.16987	15.9334	0	58.2673	74.6129						LRT	0.103829	1.65903	1.63983
gut	D1	bdtt	0.01						Linear trend	6.4722	5.46675	1.18392	0.238479	-4.24242	17.1868	9.35597	Mbalmayo vs. Ngoantet	-0.941533	7.81907	-0.120415	0.904329	-16.2666	14.3836	-1.41712					p	0.94941	0.436261	0.440469
gut	D1	bdtt	0.01						Quadratic trend	4.50549	6.25527	0.720271	0.472577	-7.75462	16.7656	6.51296	Yaounde vs. Ngoantet	9.15308	7.73114	1.18392	0.238479	-5.99969	24.3058	13.7764
gut	D2	bdtt	0.01	urbanization level	2	138	2.18133	0.116769	Intercept (overall mean)	29.2533	1.65946	17.6282	0	26.0008	32.5057		Intercept (Ngoantet)	26.3237	2.04031	12.9018	0	22.3247	30.3226						LRT	0.967192	4.38849	3.87681
gut	D2	bdtt	0.01						Linear trend	5.50959	2.67487	2.05976	0.041301	0.266937	10.7522	18.8341	Mbalmayo vs. Ngoantet	0.997086	3.82586	0.260617	0.794776	-6.50146	8.49564	3.7878					p	0.616562	0.111443	0.143933
gut	D2	bdtt	0.01						Quadratic trend	2.36685	3.0607	0.773303	0.440666	-3.63201	8.36571	8.09088	Yaounde vs. Ngoantet	7.79174	3.78284	2.05976	0.041301	0.377506	15.206	29.5998
gut	DInf	bdtt	0.01	urbanization level	2	138	2.88749	0.0590893	Intercept (overall mean)	8.64517	0.407606	21.2096	0	7.84627	9.44406		Intercept (Ngoantet)	7.88298	0.501154	15.7297	0	6.90074	8.86523						LRT	2.67499	5.7804	4.68143
gut	DInf	bdtt	0.01						Linear trend	1.53375	0.657019	2.33441	0.021017	0.246017	2.82148	17.7411	Mbalmayo vs. Ngoantet	0.117502	0.939732	0.125038	0.900676	-1.72434	1.95934	1.49058					p	0.262502	0.0555652	0.0962587
gut	DInf	bdtt	0.01						Quadratic trend	0.789571	0.751788	1.05026	0.295435	-0.683905	2.26305	9.13309	Yaounde vs. Ngoantet	2.16905	0.929165	2.33441	0.021017	0.347921	3.99018	27.5156
gut	phD0	bdtt	0.01	urbanization level	2	138	0.510273	0.60146	Intercept (overall mean)	37.649	0.843769	44.62	0	35.9952	39.3027		Intercept (Ngoantet)	38.6712	1.03742	37.2764	0	36.6379	40.7045						LRT	0.617539	1.03889	1.08751
gut	phD0	bdtt	0.01						Linear trend	-0.902549	1.36007	-0.663606	0.508049	-3.56823	1.76313	-2.39728	Mbalmayo vs. Ngoantet	-1.79041	1.9453	-0.920379	0.358981	-5.60313	2.0223	-4.62983					p	0.73435	0.594849	0.580564
gut	phD0	bdtt	0.01						Quadratic trend	0.940779	1.55625	0.604519	0.546491	-2.1094	3.99096	2.49882	Yaounde vs. Ngoantet	-1.2764	1.92343	-0.663606	0.508049	-5.04624	2.49345	-3.30064
gut	phD1	bdtt	0.01	urbanization level	2	138	0.286456	0.751366	Intercept (overall mean)	4.98085	0.097963	50.8442	0	4.78885	5.17286		Intercept (Ngoantet)	5.03773	0.120446	41.8257	0	4.80166	5.2738						LRT	1.69824	0.584155	0.702579
gut	phD1	bdtt	0.01						Linear trend	-0.003837	0.157906	-0.024296	0.980651	-0.313327	0.305653	-0.077035	Mbalmayo vs. Ngoantet	-0.165219	0.225852	-0.731537	0.465692	-0.607882	0.277443	-3.27963					p	0.427792	0.746711	0.70378
gut	phD1	bdtt	0.01						Quadratic trend	0.132686	0.180682	0.73436	0.463975	-0.221445	0.486817	2.66392	Yaounde vs. Ngoantet	-0.005426	0.223313	-0.024296	0.980651	-0.443111	0.432259	-0.107707
gut	phD2	bdtt	0.01	urbanization level	2	138	6.32633	0.00235102	Intercept (overall mean)	2.7566	0.028091	98.1295	0	2.70154	2.81166		Intercept (Ngoantet)	2.86683	0.034539	83.0037	0	2.79913	2.93452						LRT	0.257394	12.369	12.7482
gut	phD2	bdtt	0.01						Linear trend	-0.158116	0.04528	-3.49193	0.000645	-0.246864	-0.069368	-5.73591	Mbalmayo vs. Ngoantet	-0.107079	0.064764	-1.65336	0.100531	-0.234015	0.019857	-3.73511					p	0.87924	0.00206115	0.00170517
gut	phD2	bdtt	0.01						Quadratic trend	-0.003859	0.051812	-0.074474	0.940741	-0.105408	0.09769	-0.139991	Yaounde vs. Ngoantet	-0.22361	0.064036	-3.49193	0.000645	-0.349118	-0.098101	-7.79991
saliva	D0	bdtt	0.01	urbanization level	1.67	2	95	0.192818	Intercept (overall mean)	260.6	5.532	47.11	0	249.759	271.446		Intercept (Ngoantet)	273.52	8.263	33.1	0	257.322	289.711						LRT	0.691826	3.39598	3.33393
saliva	D0	bdtt	0.01						Linear trend	-15.47	8.966	-1.73	0.087706	-33.042	2.103	-5.9363	Mbalmayo vs. Ngoantet	-16.87	13.526	-1.25	0.215513	-43.377	9.646	-6.16774					p	0.707574	0.183051	0.188819
saliva	D0	bdtt	0.01						Quadratic trend	4.84	10.162	0.48	0.634986	-15.077	24.756	1.85725	Yaounde vs. Ngoantet	-21.88	12.679	-1.73	0.087706	-46.728	2.974	-7.99942
saliva	D1	bdtt	0.01	urbanization level	0.23	2	95	0.795276	Intercept (overall mean)	36.38	2.199	16.55	0	32.075	40.694		Intercept (Ngoantet)	37.52	4.25	8.83	0	29.191	45.851		Ngoantet/Mbalmayo	1.49243	1.04571	2.12997	LRT	6.92708	0.355082	0.471638
saliva	D1	bdtt	0.01						Linear trend	-0.14	3.866	-0.04	0.970351	-7.721	7.433	-0.384827	Mbalmayo vs. Ngoantet	-3.21	5.629	-0.57	0.570219	-14.24	7.826	-8.55544	Yaounde/Mbalmayo	1.03749	0.70254	1.53214	p	0.0313187	0.837327	0.789924
saliva	D1	bdtt	0.01						Quadratic trend	2.54	3.75	0.68	0.50066	-4.815	9.886	6.98186	Yaounde vs. Ngoantet	-0.2	5.467	-0.04	0.970351	-10.919	10.512	-0.533049
saliva	D2	bdtt	0.01	urbanization level	0.43	2	95	0.651057	Intercept (overall mean)	14.02	1.016	13.8	0	12.032	16.014		Intercept (Ngoantet)	14.59	2.06	7.08	0	10.554	18.629		Ngoantet/Mbalmayo	1.61993	1.14303	2.29579	LRT	10.2153	0.582668	0.881988
saliva	D2	bdtt	0.01						Linear trend	0.09	1.812	0.05	0.962305	-3.466	3.637	0.64194	Mbalmayo vs. Ngoantet	-1.83	2.64	-0.69	0.490402	-7.001	3.346	-12.5428	Yaounde/Mbalmayo	1.04339	0.721871	1.50811	p	0.0060503	0.747266	0.643397
saliva	D2	bdtt	0.01						Quadratic trend	1.54	1.706	0.9	0.368396	-1.802	4.885	10.9843	Yaounde vs. Ngoantet	0.12	2.562	0.05	0.962305	-4.901	5.144	0.822481
saliva	DInf	bdtt	0.01	urbanization level	0.36	2	95	0.697393	Intercept (overall mean)	5.18	0.342	15.16	0	4.512	5.852		Intercept (Ngoantet)	5.17	0.51	10.12	0	4.165	6.166						LRT	7.76056	0.743574	1.14187
saliva	DInf	bdtt	0.01						Linear trend	0.28	0.554	0.51	0.60973	-0.802	1.369	5.40541	Mbalmayo vs. Ngoantet	-0.35	0.836	-0.42	0.676049	-1.988	1.287	-6.76983					p	0.020645	0.689501	0.564996
saliva	DInf	bdtt	0.01						Quadratic trend	0.45	0.628	0.72	0.475464	-0.781	1.68	8.68726	Yaounde vs. Ngoantet	0.4	0.783	0.51	0.60973	-1.134	1.936	7.73694
saliva	phD0	bdtt	0.01	urbanization level	2.42	2	95	0.094046	Intercept (overall mean)	31.49	0.513	61.37	0	30.485	32.496		Intercept (Ngoantet)	32.98	0.766	43.04	0	31.48	34.484						LRT	0.378063	4.87725	4.96613
saliva	phD0	bdtt	0.01						Linear trend	-1.52	0.832	-1.83	0.070177	-3.153	0.107	-4.82693	Mbalmayo vs. Ngoantet	-2.32	1.255	-1.85	0.067403	-4.78	0.138	-7.03457					p	0.82776	0.0872809	0.0834872
saliva	phD0	bdtt	0.01						Quadratic trend	1.02	0.942	1.08	0.283789	-0.831	2.863	3.23912	Yaounde vs. Ngoantet	-2.15	1.176	-1.83	0.070177	-4.459	0.151	-6.5191
saliva	phD1	bdtt	0.01	urbanization level	8.24	2	95	0.0005	Intercept (overall mean)	5.51	0.089	61.73	0	5.335	5.685		Intercept (Ngoantet)	5.98	0.133	44.88	0	5.722	6.244						LRT	0.275361	15.681	15.5404
saliva	phD1	bdtt	0.01						Linear trend	-0.53	0.145	-3.65	0.000422	-0.812	-0.245	-9.61887	Mbalmayo vs. Ngoantet	-0.67	0.218	-3.08	0.002731	-1.099	-0.244	-11.204					p	0.871377	0.000393477	0.000422125
saliva	phD1	bdtt	0.01						Quadratic trend	0.24	0.164	1.48	0.141461	-0.078	0.564	4.35572	Yaounde vs. Ngoantet	-0.75	0.205	-3.65	0.000422	-1.149	-0.347	-12.5418
saliva	phD2	bdtt	0.01	urbanization level	7.36	2	95	0.00107	Intercept (overall mean)	3.35	0.035	95.06	0	3.284	3.422		Intercept (Ngoantet)	3.52	0.053	66.87	0	3.419	3.625						LRT	25.0688	14.1114	15.9636
saliva	phD2	bdtt	0.01						Linear trend	-0.21	0.057	-3.69	0.000378	-0.323	-0.099	-6.26866	Mbalmayo vs. Ngoantet	-0.21	0.086	-2.44	0.016622	-0.379	-0.041	-5.96591					p	3.60065e-06	0.000862497	0.000341625
saliva	phD2	bdtt	0.01						Quadratic trend	0.05	0.065	0.77	0.442159	-0.077	0.177	1.49254	Yaounde vs. Ngoantet	-0.3	0.081	-3.69	0.000378	-0.456	-0.14	-8.52273
gut	D0	bdtt	0.02	urbanization level	2	138	1.02493	0.361535	Intercept (overall mean)	276.534	8.04416	34.377	0	260.768	292.3		Intercept (Ngoantet)	289.965	9.89034	29.318	0	270.58	309.35						LRT	1.52151	2.07903	2.21809
gut	D0	bdtt	0.02						Linear trend	-10.6737	12.9663	-0.823187	0.411822	-36.0873	14.7398	-3.85983	Mbalmayo vs. Ngoantet	-25.198	18.5457	-1.3587	0.176459	-61.547	11.1509	-8.69003					p	0.467314	0.353627	0.329875
gut	D0	bdtt	0.02						Quadratic trend	14.4116	14.8366	0.971355	0.333071	-14.6676	43.4909	5.21152	Yaounde vs. Ngoantet	-15.0949	18.3372	-0.823187	0.411822	-51.0351	20.8453	-5.20578
gut	D1	bdtt	0.02	urbanization level	2	138	0.923001	0.399763	Intercept (overall mean)	66.1415	3.23811	20.4259	0	59.7949	72.488		Intercept (Ngoantet)	63.2893	3.98127	15.8968	0	55.4862	71.0925						LRT	0.106421	1.87363	1.85579
gut	D1	bdtt	0.02						Linear trend	6.61148	5.21949	1.26669	0.2074	-3.61854	16.8415	9.99597	Mbalmayo vs. Ngoantet	-0.793642	7.46542	-0.106309	0.915492	-15.4256	13.8383	-1.25399					p	0.94818	0.391874	0.395386
gut	D1	bdtt	0.02						Quadratic trend	4.46515	5.97236	0.747636	0.455952	-7.24046	16.1707	6.7509	Yaounde vs. Ngoantet	9.35005	7.38148	1.26669	0.2074	-5.11738	23.8175	14.7735
gut	D2	bdtt	0.02	urbanization level	2	138	2.30916	0.103172	Intercept (overall mean)	28.6724	1.61671	17.735	0	25.5037	31.8411		Intercept (Ngoantet)	25.7154	1.98775	12.9369	0	21.8194	29.6113						LRT	0.913629	4.64147	4.1238
gut	D2	bdtt	0.02						Linear trend	5.52874	2.60597	2.12157	0.035661	0.421141	10.6363	19.2825	Mbalmayo vs. Ngoantet	1.05221	3.7273	0.282297	0.778139	-6.25318	8.35759	4.09174					p	0.633298	0.0982014	0.127212
gut	D2	bdtt	0.02						Quadratic trend	2.3329	2.98185	0.782365	0.435341	-3.51143	8.17722	8.13639	Yaounde vs. Ngoantet	7.81882	3.68539	2.12157	0.035661	0.595583	15.0421	30.4052
gut	DInf	bdtt	0.02	urbanization level	2	138	3.25575	0.0415328	Intercept (overall mean)	8.59001	0.400712	21.4369	0	7.80463	9.3754		Intercept (Ngoantet)	7.77569	0.492678	15.7825	0	6.81006	8.74133						LRT	3.4918	6.50086	5.13602
gut	DInf	bdtt	0.02						Linear trend	1.60838	0.645906	2.4901	0.013958	0.342421	2.87433	18.7238	Mbalmayo vs. Ngoantet	0.168371	0.923837	0.182252	0.855652	-1.64232	1.97906	2.16535					p	0.174488	0.0387576	0.0766878
gut	DInf	bdtt	0.02						Quadratic trend	0.791121	0.739072	1.07042	0.286297	-0.657434	2.23968	9.20978	Yaounde vs. Ngoantet	2.27459	0.913449	2.4901	0.013958	0.484257	4.06491	29.2525
gut	phD0	bdtt	0.02	urbanization level	2	138	0.551662	0.577256	Intercept (overall mean)	36.5283	0.813889	44.8812	0	34.9331	38.1235		Intercept (Ngoantet)	37.5645	1.00068	37.5389	0	35.6032	39.5258						LRT	0.761772	1.12283	1.17209
gut	phD0	bdtt	0.02						Linear trend	-0.963607	1.3119	-0.734511	0.463884	-3.53489	1.60768	-2.63798	Mbalmayo vs. Ngoantet	-1.74585	1.87641	-0.930419	0.353779	-5.42354	1.93185	-4.6476					p	0.683256	0.570402	0.556525
gut	phD0	bdtt	0.02						Quadratic trend	0.86914	1.50113	0.578989	0.56354	-2.07303	3.8113	2.37936	Yaounde vs. Ngoantet	-1.36275	1.85531	-0.734511	0.463884	-4.99909	2.2736	-3.62775
gut	phD1	bdtt	0.02	urbanization level	2	138	0.29361	0.746032	Intercept (overall mean)	4.92617	0.095986	51.3219	0	4.73804	5.1143		Intercept (Ngoantet)	4.9859	0.118015	42.2481	0	4.7546	5.21721						LRT	1.74227	0.598713	0.719064
gut	phD1	bdtt	0.02						Linear trend	-0.009487	0.154719	-0.061317	0.951195	-0.31273	0.293756	-0.192584	Mbalmayo vs. Ngoantet	-0.165794	0.221294	-0.749202	0.45501	-0.599522	0.267934	-3.32525					p	0.418476	0.741295	0.698003
gut	phD1	bdtt	0.02						Quadratic trend	0.129893	0.177036	0.73371	0.46437	-0.217091	0.476876	2.6368	Yaounde vs. Ngoantet	-0.013417	0.218805	-0.061317	0.951195	-0.442267	0.415434	-0.269099
gut	phD2	bdtt	0.02	urbanization level	2	138	6.43716	0.00212423	Intercept (overall mean)	2.7428	0.028007	97.9314	0	2.6879	2.79769		Intercept (Ngoantet)	2.8534	0.034435	82.863	0	2.78591	2.92089						LRT	0.233913	12.5763	12.886
gut	phD2	bdtt	0.02						Linear trend	-0.159162	0.045145	-3.52558	0.000574	-0.247644	-0.070679	-5.80291	Mbalmayo vs. Ngoantet	-0.106715	0.064571	-1.6527	0.100666	-0.233271	0.01984	-3.73993					p	0.889624	0.00185822	0.00159161
gut	phD2	bdtt	0.02						Quadratic trend	-0.004759	0.051657	-0.092134	0.926725	-0.106004	0.096486	-0.173509	Yaounde vs. Ngoantet	-0.225089	0.063844	-3.52558	0.000574	-0.350222	-0.099956	-7.88845
saliva	D0	bdtt	0.02	urbanization level	1.98	2	95	0.143419	Intercept (overall mean)	231.05	4.653	49.66	0	221.926	240.165		Intercept (Ngoantet)	242.84	6.949	34.95	0	229.223	256.461						LRT	0.764105	4.00662	3.96179
saliva	D0	bdtt	0.02						Linear trend	-14.18	7.54	-1.88	0.06304	-28.961	0.596	-6.1372	Mbalmayo vs. Ngoantet	-15.33	11.376	-1.35	0.180926	-37.628	6.964	-6.3128					p	0.682459	0.134888	0.137945
saliva	D0	bdtt	0.02						Quadratic trend	4.33	8.546	0.51	0.61352	-12.419	21.08	1.87405	Yaounde vs. Ngoantet	-20.06	10.663	-1.88	0.06304	-40.957	0.842	-8.26058
saliva	D1	bdtt	0.02	urbanization level	0.23	2	95	0.791917	Intercept (overall mean)	33.66	1.97	17.09	0	29.802	37.525		Intercept (Ngoantet)	34.46	3.84	8.97	0	26.935	41.987		Ngoantet/Mbalmayo	1.49686	1.05321	2.12738	LRT	7.40334	0.335607	0.480319
saliva	D1	bdtt	0.02						Linear trend	0.16	3.485	0.05	0.962494	-6.667	6.995	0.475342	Mbalmayo vs. Ngoantet	-2.63	5.038	-0.52	0.603551	-12.5	7.25	-7.63204	Yaounde/Mbalmayo	1.04445	0.714621	1.5265	p	0.0246822	0.84552	0.786503
saliva	D1	bdtt	0.02						Quadratic trend	2.24	3.338	0.67	0.504145	-4.304	8.781	6.65478	Yaounde vs. Ngoantet	0.23	4.929	0.05	0.962494	-9.428	9.893	0.667441
saliva	D2	bdtt	0.02	urbanization level	0.43	2	95	0.654656	Intercept (overall mean)	13.65	0.971	14.07	0	11.752	15.557		Intercept (Ngoantet)	14.09	1.98	7.12	0	10.214	17.973		Ngoantet/Mbalmayo	1.55162	1.09173	2.20523	LRT	10.7479	0.550895	0.870546
saliva	D2	bdtt	0.02						Linear trend	0.2	1.729	0.12	0.906158	-3.184	3.593	1.4652	Mbalmayo vs. Ngoantet	-1.61	2.533	-0.63	0.527725	-6.571	3.36	-11.4265	Yaounde/Mbalmayo	1.00713	0.688992	1.47218	p	0.0046357	0.759232	0.647088
saliva	D2	bdtt	0.02						Quadratic trend	1.43	1.632	0.88	0.383379	-1.769	4.627	10.4762	Yaounde vs. Ngoantet	0.29	2.445	0.12	0.906158	-4.503	5.081	2.0582
saliva	DInf	bdtt	0.02	urbanization level	0.36	2	95	0.701617	Intercept (overall mean)	5.17	0.342	15.14	0	4.502	5.842		Intercept (Ngoantet)	5.15	0.51	10.09	0	4.147	6.148						LRT	7.85337	0.731117	1.12214
saliva	DInf	bdtt	0.02						Linear trend	0.29	0.554	0.52	0.603614	-0.797	1.374	5.60928	Mbalmayo vs. Ngoantet	-0.34	0.835	-0.4	0.689223	-1.973	1.302	-6.60194					p	0.0197089	0.693809	0.570599
saliva	DInf	bdtt	0.02						Quadratic trend	0.44	0.628	0.7	0.484797	-0.79	1.67	8.51064	Yaounde vs. Ngoantet	0.41	0.783	0.52	0.603614	-1.127	1.943	7.96117
saliva	phD0	bdtt	0.02	urbanization level	2.19	2	95	0.117127	Intercept (overall mean)	30.62	0.495	61.81	0	29.65	31.592		Intercept (Ngoantet)	31.99	0.74	43.23	0	30.541	33.441						LRT	0.286838	4.42443	4.53349
saliva	phD0	bdtt	0.02						Linear trend	-1.39	0.803	-1.73	0.086666	-2.964	0.184	-4.53952	Mbalmayo vs. Ngoantet	-2.14	1.211	-1.77	0.079804	-4.519	0.229	-6.68959					p	0.866391	0.109458	0.103649
saliva	phD0	bdtt	0.02						Quadratic trend	0.95	0.91	1.04	0.299713	-0.835	2.732	3.10255	Yaounde vs. Ngoantet	-1.97	1.135	-1.73	0.086666	-4.191	0.26	-6.15817
saliva	phD1	bdtt	0.02	urbanization level	8.24	2	95	0.0005	Intercept (overall mean)	5.46	0.088	62	0	5.287	5.632		Intercept (Ngoantet)	5.93	0.132	45.07	0	5.669	6.184						LRT	0.277845	15.6838	15.5628
saliva	phD1	bdtt	0.02						Linear trend	-0.52	0.143	-3.65	0.00043	-0.8	-0.241	-9.52381	Mbalmayo vs. Ngoantet	-0.66	0.215	-3.09	0.002655	-1.086	-0.242	-11.1298					p	0.870296	0.000392923	0.000417423
saliva	phD1	bdtt	0.02						Quadratic trend	0.24	0.162	1.5	0.138083	-0.075	0.559	4.3956	Yaounde vs. Ngoantet	-0.74	0.202	-3.65	0.00043	-1.132	-0.341	-12.4789
saliva	phD2	bdtt	0.02	urbanization level	7.27	2	95	0.001156	Intercept (overall mean)	3.34	0.035	95.24	0	3.268	3.406		Intercept (Ngoantet)	3.5	0.052	66.97	0	3.402	3.607						LRT	24.389	13.9525	15.8254
saliva	phD2	bdtt	0.02						Linear trend	-0.21	0.057	-3.66	0.000414	-0.319	-0.097	-6.28743	Mbalmayo vs. Ngoantet	-0.21	0.086	-2.44	0.016688	-0.377	-0.041	-6					p	5.05813e-06	0.000933806	0.000366057
saliva	phD2	bdtt	0.02						Quadratic trend	0.05	0.064	0.78	0.43504	-0.076	0.177	1.49701	Yaounde vs. Ngoantet	-0.29	0.08	-3.66	0.000414	-0.451	-0.137	-8.28571
gut	D0	bdtt	0.03	urbanization level	2	138	0.888199	0.413734	Intercept (overall mean)	261.278	7.65824	34.1172	0	246.268	276.288		Intercept (Ngoantet)	273.069	9.41584	29.001	0	254.614	291.524						LRT	1.69447	1.80343	1.9436
gut	D0	bdtt	0.03						Linear trend	-9.08306	12.3443	-0.735812	0.463094	-33.2774	15.1113	-3.4764	Mbalmayo vs. Ngoantet	-22.5287	17.656	-1.27598	0.204106	-57.1337	12.0764	-8.25016					p	0.428599	0.405872	0.378401
gut	D0	bdtt	0.03						Quadratic trend	13.1505	14.1248	0.931018	0.35347	-14.5337	40.8346	5.03313	Yaounde vs. Ngoantet	-12.8454	17.4574	-0.735812	0.463094	-47.0613	21.3706	-4.70408
gut	D1	bdtt	0.03	urbanization level	2	138	0.990378	0.37406	Intercept (overall mean)	63.1321	3.10439	20.3364	0	57.0477	69.2166		Intercept (Ngoantet)	60.5683	3.81686	15.8686	0	53.0874	68.0492						LRT	0.224739	2.00943	1.96992
gut	D1	bdtt	0.03						Linear trend	6.40692	5.00395	1.28037	0.202562	-3.40064	16.2145	10.1484	Mbalmayo vs. Ngoantet	-1.3693	7.15713	-0.19132	0.848556	-15.397	12.6584	-2.26076					p	0.893714	0.366149	0.373454
gut	D1	bdtt	0.03						Quadratic trend	4.81707	5.72572	0.841303	0.401634	-6.40514	16.0393	7.63013	Yaounde vs. Ngoantet	9.06075	7.07665	1.28037	0.202562	-4.80923	22.9307	14.9596
gut	D2	bdtt	0.03	urbanization level	2	138	2.33303	0.100817	Intercept (overall mean)	27.9532	1.5767	17.7289	0	24.8629	31.0435		Intercept (Ngoantet)	25.2431	1.93856	13.0216	0	21.4436	29.0426						LRT	1.29305	4.68866	4.04529
gut	D2	bdtt	0.03						Linear trend	5.35635	2.54147	2.10758	0.036876	0.37515	10.3375	19.1619	Mbalmayo vs. Ngoantet	0.555261	3.63506	0.152751	0.878817	-6.56933	7.67985	2.19966					p	0.523864	0.0959113	0.132305
gut	D2	bdtt	0.03						Quadratic trend	2.63912	2.90806	0.90752	0.365714	-3.06057	8.33881	9.44121	Yaounde vs. Ngoantet	7.57502	3.59419	2.10758	0.036876	0.530542	14.6195	30.0083
gut	DInf	bdtt	0.03	urbanization level	2	138	3.20445	0.0436188	Intercept (overall mean)	8.57353	0.400342	21.4155	0	7.78887	9.35818		Intercept (Ngoantet)	7.77154	0.492223	15.7887	0	6.8068	8.73628						LRT	3.56711	6.40072	5.0405
gut	DInf	bdtt	0.03						Linear trend	1.59222	0.645309	2.46737	0.014835	0.327434	2.857	18.5713	Mbalmayo vs. Ngoantet	0.154232	0.922984	0.167102	0.867535	-1.65478	1.96325	1.98458					p	0.16804	0.0407476	0.0804397
gut	DInf	bdtt	0.03						Quadratic trend	0.793337	0.738389	1.07442	0.284511	-0.653879	2.24055	9.25333	Yaounde vs. Ngoantet	2.25174	0.912605	2.46737	0.014835	0.463062	4.04041	28.9741
gut	phD0	bdtt	0.03	urbanization level	2	138	0.519039	0.596249	Intercept (overall mean)	35.3414	0.778658	45.3876	0	33.8153	36.8675		Intercept (Ngoantet)	36.2898	0.957364	37.906	0	34.4134	38.1662						LRT	0.62171	1.05668	1.10935
gut	phD0	bdtt	0.03						Linear trend	-0.825933	1.25511	-0.658054	0.511599	-3.28591	1.63404	-2.33701	Mbalmayo vs. Ngoantet	-1.67716	1.79519	-0.934254	0.351805	-5.19566	1.84134	-4.62157					p	0.73282	0.589584	0.574258
gut	phD0	bdtt	0.03						Quadratic trend	0.892542	1.43615	0.621481	0.535308	-1.92227	3.70735	2.52549	Yaounde vs. Ngoantet	-1.16805	1.775	-0.658054	0.511599	-4.64698	2.31089	-3.21866
gut	phD1	bdtt	0.03	urbanization level	2	138	0.302765	0.739262	Intercept (overall mean)	4.86507	0.093871	51.8275	0	4.68109	5.04906		Intercept (Ngoantet)	4.92665	0.115414	42.6866	0	4.70044	5.15285						LRT	1.85137	0.617341	0.742709
gut	phD1	bdtt	0.03						Linear trend	-0.013407	0.15131	-0.08861	0.929521	-0.309969	0.283154	-0.275576	Mbalmayo vs. Ngoantet	-0.165757	0.216417	-0.765913	0.445036	-0.589927	0.258414	-3.3645					p	0.39626	0.734423	0.689799
gut	phD1	bdtt	0.03						Quadratic trend	0.127599	0.173135	0.736994	0.462377	-0.211738	0.466937	2.62276	Yaounde vs. Ngoantet	-0.018961	0.213984	-0.08861	0.929521	-0.438362	0.40044	-0.384866
gut	phD2	bdtt	0.03	urbanization level	2	138	6.36698	0.00226512	Intercept (overall mean)	2.72766	0.028105	97.051	0	2.67258	2.78275		Intercept (Ngoantet)	2.83793	0.034556	82.1259	0	2.7702	2.90565						LRT	0.22922	12.445	12.8136
gut	phD2	bdtt	0.03						Linear trend	-0.158911	0.045303	-3.50774	0.00061	-0.247703	-0.070119	-5.82591	Mbalmayo vs. Ngoantet	-0.10606	0.064797	-1.63681	0.10395	-0.233059	0.02094	-3.73724					p	0.891714	0.00198424	0.00165026
gut	phD2	bdtt	0.03						Quadratic trend	-0.00515	0.051838	-0.099348	0.921006	-0.10675	0.09645	-0.188806	Yaounde vs. Ngoantet	-0.224734	0.064068	-3.50774	0.00061	-0.350306	-0.099163	-7.91895
saliva	D0	bdtt	0.03	urbanization level	2.18	2	95	0.118841	Intercept (overall mean)	210.84	4.147	50.84	0	202.71	218.965		Intercept (Ngoantet)	221.79	6.193	35.81	0	209.653	233.93						LRT	1.00263	4.39447	4.32812
saliva	D0	bdtt	0.03						Linear trend	-13.35	6.72	-1.99	0.0499	-26.519	-0.176	-6.33182	Mbalmayo vs. Ngoantet	-13.99	10.139	-1.38	0.170963	-33.858	5.885	-6.30777					p	0.605733	0.11111	0.114858
saliva	D0	bdtt	0.03						Quadratic trend	3.71	7.617	0.49	0.626918	-11.214	18.642	1.75963	Yaounde vs. Ngoantet	-18.88	9.504	-1.99	0.0499	-37.503	-0.249	-8.51256
saliva	D1	bdtt	0.03	urbanization level	0.15	2	95	0.858732	Intercept (overall mean)	31.81	1.822	17.46	0	28.237	35.379		Intercept (Ngoantet)	32.5	3.503	9.28	0	25.629	39.361		Ngoantet/Mbalmayo	1.55436	1.09426	2.2079	LRT	6.70751	0.234088	0.313753
saliva	D1	bdtt	0.03						Linear trend	0.02	3.18	0.01	0.995609	-6.215	6.25	0.0628733	Mbalmayo vs. Ngoantet	-2.09	4.682	-0.45	0.656907	-11.263	7.09	-6.43077	Yaounde/Mbalmayo	1.06167	0.729138	1.54585	p	0.0349529	0.889546	0.854809
saliva	D1	bdtt	0.03						Quadratic trend	1.71	3.131	0.55	0.585471	-4.423	7.85	5.37567	Yaounde vs. Ngoantet	0.02	4.497	0.01	0.995609	-8.789	8.839	0.0615385
saliva	D2	bdtt	0.03	urbanization level	0.32	2	95	0.724148	Intercept (overall mean)	13.35	0.928	14.38	0	11.526	15.164		Intercept (Ngoantet)	13.66	1.85	7.39	0	10.037	17.288		Ngoantet/Mbalmayo	1.6227	1.14051	2.30874	LRT	9.18199	0.437193	0.663732
saliva	D2	bdtt	0.03						Linear trend	0.24	1.628	0.15	0.882152	-2.948	3.432	1.79775	Mbalmayo vs. Ngoantet	-1.29	2.424	-0.53	0.594862	-6.043	3.457	-9.44363	Yaounde/Mbalmayo	1.00665	0.687864	1.47316	p	0.0101428	0.803646	0.717584
saliva	D2	bdtt	0.03						Quadratic trend	1.2	1.587	0.75	0.453033	-1.914	4.306	8.98876	Yaounde vs. Ngoantet	0.34	2.302	0.15	0.882152	-4.17	4.854	2.48902
saliva	DInf	bdtt	0.03	urbanization level	0.34	2	95	0.714954	Intercept (overall mean)	5.14	0.334	15.39	0	4.488	5.797		Intercept (Ngoantet)	5.11	0.499	10.24	0	4.13	6.085						LRT	7.35077	0.692267	1.03844
saliva	DInf	bdtt	0.03						Linear trend	0.29	0.541	0.53	0.599062	-0.776	1.347	5.64202	Mbalmayo vs. Ngoantet	-0.3	0.817	-0.37	0.714666	-1.9	1.301	-5.87084					p	0.0253397	0.707418	0.594985
saliva	DInf	bdtt	0.03						Quadratic trend	0.41	0.614	0.67	0.506221	-0.793	1.612	7.97665	Yaounde vs. Ngoantet	0.4	0.766	0.53	0.599062	-1.097	1.905	7.82779
saliva	phD0	bdtt	0.03	urbanization level	2.4	2	95	0.096166	Intercept (overall mean)	29.77	0.481	61.92	0	28.823	30.708		Intercept (Ngoantet)	31.16	0.718	43.39	0	29.749	32.563						LRT	0.324836	4.83125	4.9497
saliva	phD0	bdtt	0.03						Linear trend	-1.42	0.779	-1.83	0.070588	-2.952	0.102	-4.7699	Mbalmayo vs. Ngoantet	-2.16	1.175	-1.84	0.069617	-4.461	0.147	-6.93196					p	0.850086	0.0893116	0.0841757
saliva	phD0	bdtt	0.03						Quadratic trend	0.94	0.883	1.06	0.290469	-0.792	2.669	3.15754	Yaounde vs. Ngoantet	-2.01	1.102	-1.83	0.070588	-4.174	0.145	-6.45058
saliva	phD1	bdtt	0.03	urbanization level	8.2	2	95	0.000521	Intercept (overall mean)	5.4	0.087	62.33	0	5.231	5.571		Intercept (Ngoantet)	5.86	0.129	45.27	0	5.606	6.113						LRT	0.198365	15.5989	15.5365
saliva	phD1	bdtt	0.03						Linear trend	-0.51	0.14	-3.64	0.000439	-0.787	-0.236	-9.44444	Mbalmayo vs. Ngoantet	-0.65	0.212	-3.07	0.002789	-1.066	-0.235	-11.0922					p	0.905578	0.000409965	0.000422963
saliva	phD1	bdtt	0.03						Quadratic trend	0.24	0.159	1.48	0.141909	-0.076	0.548	4.44444	Yaounde vs. Ngoantet	-0.72	0.199	-3.64	0.000439	-1.113	-0.334	-12.2867
saliva	phD2	bdtt	0.03	urbanization level	7.19	2	95	0.00124	Intercept (overall mean)	3.32	0.035	95.17	0	3.25	3.387		Intercept (Ngoantet)	3.48	0.052	66.9	0	3.382	3.586						LRT	25.3744	13.8085	15.6597
saliva	phD2	bdtt	0.03						Linear trend	-0.21	0.057	-3.65	0.000436	-0.317	-0.095	-6.3253	Mbalmayo vs. Ngoantet	-0.21	0.085	-2.41	0.017972	-0.372	-0.038	-6.03448					p	3.09038e-06	0.0010035	0.000397677
saliva	phD2	bdtt	0.03						Quadratic trend	0.05	0.064	0.76	0.448928	-0.077	0.174	1.50602	Yaounde vs. Ngoantet	-0.29	0.08	-3.65	0.000436	-0.448	-0.135	-8.33333
gut	D0	bdtt	0.04	urbanization level	2	138	0.766158	0.466762	Intercept (overall mean)	253.575	7.39323	34.2983	0	239.084	268.065		Intercept (Ngoantet)	263.964	9.09001	29.0389	0	246.148	281.78						LRT	1.44175	1.557	1.68117
gut	D0	bdtt	0.04						Linear trend	-7.57252	11.9171	-0.635433	0.526198	-30.9296	15.7846	-2.98631	Mbalmayo vs. Ngoantet	-20.4575	17.045	-1.20021	0.232115	-53.8651	12.95	-7.75013					p	0.486326	0.459095	0.431458
gut	D0	bdtt	0.04						Quadratic trend	12.3315	13.636	0.904332	0.367395	-14.3946	39.0576	4.86306	Yaounde vs. Ngoantet	-10.7092	16.8533	-0.635433	0.526198	-43.7411	22.3228	-4.05706
gut	D1	bdtt	0.04	urbanization level	2	138	1.03967	0.356326	Intercept (overall mean)	62.3217	3.05196	20.4202	0	56.34	68.3035		Intercept (Ngoantet)	59.5699	3.75241	15.8751	0	52.2154	66.9245						LRT	0.207087	2.10869	2.04679
gut	D1	bdtt	0.04						Linear trend	6.55563	4.91945	1.33259	0.184861	-3.08631	16.1976	10.519	Mbalmayo vs. Ngoantet	-1.01562	7.03627	-0.14434	0.885442	-14.8064	12.7752	-1.70492					p	0.901637	0.348421	0.359373
gut	D1	bdtt	0.04						Quadratic trend	4.61414	5.62903	0.819705	0.413798	-6.41855	15.6468	7.40374	Yaounde vs. Ngoantet	9.27106	6.95715	1.33259	0.184861	-4.3647	22.9068	15.5633
gut	D2	bdtt	0.04	urbanization level	2	138	2.37198	0.0970893	Intercept (overall mean)	27.8799	1.56851	17.7748	0	24.8057	30.9541		Intercept (Ngoantet)	25.1366	1.92849	13.0343	0	21.3568	28.9164						LRT	1.33682	4.76564	4.10175
gut	D2	bdtt	0.04						Linear trend	5.38211	2.52827	2.12877	0.035049	0.426788	10.3374	19.3046	Mbalmayo vs. Ngoantet	0.618448	3.61618	0.171023	0.864456	-6.46913	7.70603	2.46035					p	0.512523	0.0922898	0.128623
gut	D2	bdtt	0.04						Quadratic trend	2.6024	2.89295	0.899566	0.369918	-3.06768	8.27248	9.33433	Yaounde vs. Ngoantet	7.61145	3.57552	2.12877	0.035049	0.603569	14.6193	30.2804
gut	DInf	bdtt	0.04	urbanization level	2	138	3.18743	0.0443343	Intercept (overall mean)	8.57308	0.400349	21.414	0	7.78841	9.35775		Intercept (Ngoantet)	7.77283	0.492231	15.791	0	6.80808	8.73759						LRT	3.51746	6.36747	5.02396
gut	DInf	bdtt	0.04						Linear trend	1.58815	0.64532	2.46103	0.015088	0.32335	2.85296	18.5249	Mbalmayo vs. Ngoantet	0.154753	0.922999	0.167664	0.867093	-1.65429	1.9638	1.99095					p	0.172263	0.0414306	0.0811076
gut	DInf	bdtt	0.04						Quadratic trend	0.790566	0.738402	1.07065	0.286198	-0.656675	2.23781	9.22149	Yaounde vs. Ngoantet	2.24599	0.912621	2.46103	0.015088	0.457286	4.03469	28.8954
gut	phD0	bdtt	0.04	urbanization level	2	138	0.501621	0.606648	Intercept (overall mean)	34.2933	0.746218	45.9562	0	32.8308	35.7559		Intercept (Ngoantet)	35.1912	0.917479	38.3564	0	33.393	36.9894						LRT	0.583525	1.02134	1.06617
gut	phD0	bdtt	0.04						Linear trend	-0.798578	1.20283	-0.663918	0.50785	-3.15607	1.55892	-2.32867	Mbalmayo vs. Ngoantet	-1.56426	1.7204	-0.909243	0.364807	-4.93617	1.80766	-4.44503					p	0.746946	0.600092	0.586791
gut	phD0	bdtt	0.04						Quadratic trend	0.816153	1.37632	0.592996	0.554155	-1.88139	3.51369	2.37992	Yaounde vs. Ngoantet	-1.12936	1.70105	-0.663918	0.50785	-4.46336	2.20464	-3.20921
gut	phD1	bdtt	0.04	urbanization level	2	138	0.30492	0.737677	Intercept (overall mean)	4.80978	0.091842	52.3703	0	4.62978	4.98979		Intercept (Ngoantet)	4.87206	0.11292	43.1461	0	4.65074	5.09338						LRT	1.84163	0.621725	0.747779
gut	phD1	bdtt	0.04						Linear trend	-0.016478	0.148039	-0.111309	0.911533	-0.30663	0.273674	-0.342593	Mbalmayo vs. Ngoantet	-0.163527	0.21174	-0.772301	0.441257	-0.57853	0.251476	-3.35642					p	0.398195	0.732815	0.688053
gut	phD1	bdtt	0.04						Quadratic trend	0.124006	0.169393	0.732061	0.465373	-0.207998	0.456009	2.5782	Yaounde vs. Ngoantet	-0.023303	0.209359	-0.111309	0.911533	-0.43364	0.387033	-0.478299
gut	phD2	bdtt	0.04	urbanization level	2	138	6.35493	0.00229025	Intercept (overall mean)	2.71307	0.028121	96.478	0	2.65795	2.76818		Intercept (Ngoantet)	2.82322	0.034575	81.6548	0	2.75545	2.89098						LRT	0.185817	12.4225	12.7532
gut	phD2	bdtt	0.04						Linear trend	-0.158887	0.045328	-3.50526	0.000616	-0.247729	-0.070045	-5.85636	Mbalmayo vs. Ngoantet	-0.105753	0.064833	-1.63116	0.105136	-0.232823	0.021317	-3.74583					p	0.911277	0.00200673	0.00170086
gut	phD2	bdtt	0.04						Quadratic trend	-0.005387	0.051866	-0.103859	0.917432	-0.107043	0.09627	-0.198558	Yaounde vs. Ngoantet	-0.2247	0.064104	-3.50526	0.000616	-0.350342	-0.099059	-7.959
saliva	D0	bdtt	0.04	urbanization level	2.2	2	95	0.11593	Intercept (overall mean)	197.39	3.772	52.33	0	189.997	204.782		Intercept (Ngoantet)	207.35	5.633	36.81	0	196.313	218.394						LRT	1.01898	4.44562	4.36812
saliva	D0	bdtt	0.04						Linear trend	-12.29	6.112	-2.01	0.047279	-24.265	-0.305	-6.22625	Mbalmayo vs. Ngoantet	-12.52	9.222	-1.36	0.177868	-30.592	5.557	-6.0381					p	0.600803	0.108304	0.112584
saliva	D0	bdtt	0.04						Quadratic trend	3.13	6.928	0.45	0.652671	-10.45	16.706	1.58569	Yaounde vs. Ngoantet	-17.37	8.644	-2.01	0.047279	-34.316	-0.432	-8.37714
saliva	D1	bdtt	0.04	urbanization level	0.14	2	95	0.867317	Intercept (overall mean)	29.64	1.689	17.55	0	26.33	32.95		Intercept (Ngoantet)	30.49	3.281	9.29	0	24.058	36.921		Ngoantet/Mbalmayo	1.49558	1.0565	2.11713	LRT	7.35466	0.237213	0.293353
saliva	D1	bdtt	0.04						Linear trend	-0.31	2.965	-0.11	0.915836	-6.126	5.497	-1.04588	Mbalmayo vs. Ngoantet	-2.1	4.342	-0.48	0.629007	-10.615	6.406	-6.8875	Yaounde/Mbalmayo	1.02224	0.711727	1.46821	p	0.0252904	0.888157	0.863573
saliva	D1	bdtt	0.04						Quadratic trend	1.54	2.885	0.53	0.595408	-4.117	7.191	5.19568	Yaounde vs. Ngoantet	-0.44	4.193	-0.11	0.915836	-8.663	7.774	-1.4431
saliva	D2	bdtt	0.04	urbanization level	0.34	2	95	0.714494	Intercept (overall mean)	12.59	0.867	14.52	0	10.89	14.289		Intercept (Ngoantet)	13.02	1.777	7.33	0	9.539	16.504		Ngoantet/Mbalmayo	1.62101	1.14063	2.30371	LRT	11.3478	0.453766	0.691367
saliva	D2	bdtt	0.04						Linear trend	0.06	1.541	0.04	0.968954	-2.96	3.08	0.476569	Mbalmayo vs. Ngoantet	-1.38	2.275	-0.61	0.544833	-5.842	3.076	-10.5991	Yaounde/Mbalmayo	0.988451	0.678151	1.44073	p	0.00343439	0.797014	0.707736
saliva	D2	bdtt	0.04						Quadratic trend	1.16	1.462	0.8	0.428044	-1.702	4.029	9.21366	Yaounde vs. Ngoantet	0.09	2.179	0.04	0.968954	-4.186	4.356	0.691244
saliva	DInf	bdtt	0.04	urbanization level	0.39	2	95	0.677912	Intercept (overall mean)	4.97	0.323	15.38	0	4.335	5.601		Intercept (Ngoantet)	4.99	0.482	10.35	0	4.046	5.937						LRT	8.8304	0.802029	1.29641
saliva	DInf	bdtt	0.04						Linear trend	0.24	0.523	0.45	0.651601	-0.789	1.263	4.82897	Mbalmayo vs. Ngoantet	-0.41	0.79	-0.52	0.607331	-1.955	1.141	-8.21643					p	0.0120922	0.669641	0.522983
saliva	DInf	bdtt	0.04						Quadratic trend	0.47	0.593	0.79	0.430835	-0.693	1.632	9.45674	Yaounde vs. Ngoantet	0.34	0.74	0.45	0.651601	-1.116	1.786	6.81363
saliva	phD0	bdtt	0.04	urbanization level	2.16	2	95	0.120643	Intercept (overall mean)	29.08	0.471	61.75	0	28.16	30.006		Intercept (Ngoantet)	30.38	0.703	43.18	0	28.998	31.755						LRT	0.177896	4.36342	4.43095
saliva	phD0	bdtt	0.04						Linear trend	-1.31	0.763	-1.72	0.088887	-2.808	0.184	-4.50481	Mbalmayo vs. Ngoantet	-2.02	1.152	-1.76	0.081921	-4.282	0.232	-6.64911					p	0.914893	0.112848	0.109102
saliva	phD0	bdtt	0.04						Quadratic trend	0.9	0.865	1.04	0.303112	-0.8	2.591	3.09491	Yaounde vs. Ngoantet	-1.86	1.079	-1.72	0.088887	-3.971	0.26	-6.12245
saliva	phD1	bdtt	0.04	urbanization level	8.15	2	95	0.00054	Intercept (overall mean)	5.35	0.086	62.48	0	5.181	5.517		Intercept (Ngoantet)	5.8	0.128	45.37	0	5.55	6.051						LRT	0.19885	15.5222	15.4594
saliva	phD1	bdtt	0.04						Linear trend	-0.5	0.139	-3.63	0.000452	-0.776	-0.232	-9.34579	Mbalmayo vs. Ngoantet	-0.64	0.209	-3.06	0.002874	-1.051	-0.23	-11.0345					p	0.905358	0.000425994	0.000439583
saliva	phD1	bdtt	0.04						Quadratic trend	0.23	0.157	1.47	0.143609	-0.076	0.54	4.29907	Yaounde vs. Ngoantet	-0.71	0.196	-3.63	0.000452	-1.098	-0.329	-12.2414
saliva	phD2	bdtt	0.04	urbanization level	7.1	2	95	0.001337	Intercept (overall mean)	3.3	0.035	94.85	0	3.232	3.369		Intercept (Ngoantet)	3.46	0.052	66.66	0	3.363	3.566						LRT	25.2395	13.6524	15.466
saliva	phD2	bdtt	0.04						Linear trend	-0.2	0.056	-3.63	0.000466	-0.315	-0.094	-6.06061	Mbalmayo vs. Ngoantet	-0.2	0.085	-2.39	0.019056	-0.37	-0.036	-5.78035					p	3.30606e-06	0.00108499	0.000438136
saliva	phD2	bdtt	0.04						Quadratic trend	0.05	0.064	0.75	0.457879	-0.078	0.173	1.51515	Yaounde vs. Ngoantet	-0.29	0.08	-3.63	0.000466	-0.445	-0.133	-8.3815
gut	D0	bdtt	0.05	urbanization level	2	138	0.782054	0.459482	Intercept (overall mean)	245.024	7.096	34.5299	0	231.117	258.932		Intercept (Ngoantet)	255.128	8.72457	29.2425	0	238.029	272.228						LRT	1.32175	1.58912	1.71086
gut	D0	bdtt	0.05						Linear trend	-7.43265	11.438	-0.64982	0.516889	-29.8507	14.9854	-3.03343	Mbalmayo vs. Ngoantet	-19.8006	16.3597	-1.21033	0.228223	-51.8651	12.2639	-7.76103					p	0.5164	0.451779	0.425099
gut	D0	bdtt	0.05						Quadratic trend	11.8759	13.0878	0.907399	0.365778	-13.7758	37.5276	4.84682	Yaounde vs. Ngoantet	-10.5113	16.1758	-0.64982	0.516889	-42.2153	21.1926	-4.12002
gut	D1	bdtt	0.05	urbanization level	2	138	1.0362	0.357543	Intercept (overall mean)	60.9572	2.97753	20.4724	0	55.1213	66.793		Intercept (Ngoantet)	58.0965	3.66089	15.8695	0	50.9213	65.2718						LRT	0.172069	2.10172	2.02843
gut	D1	bdtt	0.05						Linear trend	6.48648	4.79947	1.3515	0.178747	-2.9203	15.8933	10.641	Mbalmayo vs. Ngoantet	-0.591339	6.86466	-0.086142	0.931478	-14.0458	12.8631	-1.01786					p	0.917562	0.349637	0.362687
gut	D1	bdtt	0.05						Quadratic trend	4.2278	5.49174	0.769846	0.442707	-6.53582	14.9914	6.93568	Yaounde vs. Ngoantet	9.17326	6.78747	1.3515	0.178747	-4.12993	22.4765	15.7897
gut	D2	bdtt	0.05	urbanization level	2	138	2.36742	0.0975186	Intercept (overall mean)	27.6734	1.55388	17.8092	0	24.6278	30.7189		Intercept (Ngoantet)	24.9309	1.9105	13.0494	0	21.1864	28.6754						LRT	1.32493	4.75663	4.09918
gut	D2	bdtt	0.05						Linear trend	5.33667	2.50469	2.13067	0.034889	0.427574	10.2458	19.2845	Mbalmayo vs. Ngoantet	0.680166	3.58245	0.189861	0.849697	-6.3413	7.70163	2.7282					p	0.515579	0.0927067	0.128788
gut	D2	bdtt	0.05						Quadratic trend	2.52578	2.86597	0.8813	0.379688	-3.09141	8.14297	9.1271	Yaounde vs. Ngoantet	7.5472	3.54216	2.13067	0.034889	0.604681	14.4897	30.2724
gut	DInf	bdtt	0.05	urbanization level	2	138	3.23862	0.0422179	Intercept (overall mean)	8.55716	0.400287	21.3776	0	7.77261	9.34171		Intercept (Ngoantet)	7.77095	0.492155	15.7896	0	6.80634	8.73555						LRT	3.57893	6.46743	5.0803
gut	DInf	bdtt	0.05						Linear trend	1.59251	0.64522	2.46817	0.014803	0.327905	2.85712	18.6103	Mbalmayo vs. Ngoantet	0.106488	0.922856	0.11539	0.908304	-1.70228	1.91525	1.37033					p	0.16705	0.0394109	0.0788546
gut	DInf	bdtt	0.05						Quadratic trend	0.83249	0.738287	1.1276	0.261447	-0.614526	2.27951	9.72858	Yaounde vs. Ngoantet	2.25215	0.912479	2.46817	0.014803	0.463727	4.04058	28.9817
gut	phD0	bdtt	0.05	urbanization level	2	138	0.473859	0.623604	Intercept (overall mean)	33.2163	0.713799	46.5346	0	31.8173	34.6154		Intercept (Ngoantet)	34.0544	0.87762	38.8032	0	32.3343	35.7745						LRT	0.597425	0.965012	1.00486
gut	phD0	bdtt	0.05						Linear trend	-0.759299	1.15057	-0.659933	0.510397	-3.01437	1.49578	-2.28592	Mbalmayo vs. Ngoantet	-1.44038	1.64566	-0.875263	0.382952	-4.6658	1.78504	-4.22964					p	0.741773	0.617235	0.605059
gut	phD0	bdtt	0.05						Quadratic trend	0.737684	1.31653	0.560326	0.576166	-1.84266	3.31803	2.22085	Yaounde vs. Ngoantet	-1.07381	1.62715	-0.659933	0.510397	-4.26297	2.11535	-3.15322
gut	phD1	bdtt	0.05	urbanization level	2	138	0.292345	0.746972	Intercept (overall mean)	4.75518	0.089615	53.0625	0	4.57954	4.93082		Intercept (Ngoantet)	4.81727	0.110182	43.7211	0	4.60132	5.03322						LRT	1.82378	0.596139	0.708707
gut	phD1	bdtt	0.05						Linear trend	-0.020609	0.144449	-0.142673	0.886756	-0.303725	0.262506	-0.433401	Mbalmayo vs. Ngoantet	-0.157126	0.206605	-0.760513	0.448245	-0.562065	0.247813	-3.26172					p	0.401765	0.74225	0.701627
gut	phD1	bdtt	0.05						Quadratic trend	0.116394	0.165285	0.704204	0.482492	-0.207558	0.440347	2.44773	Yaounde vs. Ngoantet	-0.029146	0.204282	-0.142673	0.886756	-0.429532	0.37124	-0.605032
gut	phD2	bdtt	0.05	urbanization level	2	138	6.42207	0.00215375	Intercept (overall mean)	2.69912	0.028058	96.1976	0	2.64412	2.75411		Intercept (Ngoantet)	2.80902	0.034498	81.4267	0	2.74141	2.87663						LRT	0.171412	12.5481	12.8902
gut	phD2	bdtt	0.05						Linear trend	-0.159667	0.045227	-3.53037	0.000564	-0.248309	-0.071024	-5.91553	Mbalmayo vs. Ngoantet	-0.103909	0.064687	-1.60633	0.110487	-0.230695	0.022876	-3.69912					p	0.917864	0.00188461	0.00158829
gut	phD2	bdtt	0.05						Quadratic trend	-0.007342	0.05175	-0.141875	0.887385	-0.108771	0.094086	-0.272015	Yaounde vs. Ngoantet	-0.225803	0.06396	-3.53037	0.000564	-0.351163	-0.100444	-8.03849
saliva	D0	bdtt	0.05	urbanization level	2.45	2	95	0.091797	Intercept (overall mean)	184.24	3.466	53.15	0	177.444	191.032		Intercept (Ngoantet)	193.99	5.177	37.47	0	183.844	204.137						LRT	0.966084	4.92719	4.87252
saliva	D0	bdtt	0.05						Linear trend	-11.77	5.617	-2.1	0.038809	-22.78	-0.76	-6.38841	Mbalmayo vs. Ngoantet	-12.61	8.475	-1.49	0.140025	-29.223	3.999	-6.50034					p	0.616904	0.0851285	0.0874873
saliva	D0	bdtt	0.05						Quadratic trend	3.5	6.367	0.55	0.583543	-8.976	15.981	1.8997	Yaounde vs. Ngoantet	-16.65	7.944	-2.1	0.038809	-32.216	-1.075	-8.58292
saliva	D1	bdtt	0.05	urbanization level	0.11	2	95	0.89537	Intercept (overall mean)	28.43	1.584	17.95	0	25.325	31.533		Intercept (Ngoantet)	29.2	3.076	9.49	0	23.172	35.23		Ngoantet/Mbalmayo	1.47745	1.03954	2.09982	LRT	7.45145	0.194726	0.22782
saliva	D1	bdtt	0.05						Linear trend	-0.36	2.765	-0.13	0.896402	-5.78	5.058	-1.26627	Mbalmayo vs. Ngoantet	-1.81	4.092	-0.44	0.659748	-9.827	6.213	-6.19863	Yaounde/Mbalmayo	0.996034	0.683389	1.45171	p	0.0240956	0.907226	0.892338
saliva	D1	bdtt	0.05						Quadratic trend	1.27	2.721	0.47	0.642473	-4.066	6.6	4.46711	Yaounde vs. Ngoantet	-0.51	3.91	-0.13	0.896402	-8.174	7.153	-1.74658
saliva	D2	bdtt	0.05	urbanization level	0.29	2	95	0.748596	Intercept (overall mean)	12.37	0.839	14.74	0	10.721	14.011		Intercept (Ngoantet)	12.74	1.713	7.44	0	9.386	16.103		Ngoantet/Mbalmayo	1.55278	1.0913	2.2094	LRT	11.2608	0.394792	0.595658
saliva	D2	bdtt	0.05						Linear trend	0.07	1.481	0.05	0.962803	-2.834	2.972	0.565885	Mbalmayo vs. Ngoantet	-1.23	2.21	-0.56	0.577809	-5.566	3.097	-9.65463	Yaounde/Mbalmayo	0.986527	0.674073	1.44381	p	0.00358706	0.820866	0.742428
saliva	D2	bdtt	0.05						Quadratic trend	1.05	1.425	0.74	0.463919	-1.745	3.841	8.48828	Yaounde vs. Ngoantet	0.1	2.095	0.05	0.962803	-4.007	4.203	0.784929
saliva	DInf	bdtt	0.05	urbanization level	0.34	2	95	0.712399	Intercept (overall mean)	4.93	0.316	15.61	0	4.31	5.548		Intercept (Ngoantet)	4.96	0.472	10.53	0	4.04	5.889						LRT	9.59201	0.699651	1.15339
saliva	DInf	bdtt	0.05						Linear trend	0.2	0.512	0.4	0.693425	-0.801	1.205	4.0568	Mbalmayo vs. Ngoantet	-0.39	0.772	-0.51	0.613433	-1.905	1.122	-7.8629					p	0.00826267	0.704811	0.561752
saliva	DInf	bdtt	0.05						Quadratic trend	0.44	0.58	0.75	0.453726	-0.7	1.573	8.92495	Yaounde vs. Ngoantet	0.29	0.724	0.4	0.693425	-1.132	1.705	5.84677
saliva	phD0	bdtt	0.05	urbanization level	2.11	2	95	0.126307	Intercept (overall mean)	28.34	0.461	61.44	0	27.433	29.241		Intercept (Ngoantet)	29.59	0.689	42.96	0	28.24	30.94						LRT	0.193011	4.26876	4.35244
saliva	phD0	bdtt	0.05						Linear trend	-1.26	0.747	-1.69	0.094521	-2.727	0.203	-4.44601	Mbalmayo vs. Ngoantet	-1.97	1.128	-1.75	0.083549	-4.182	0.238	-6.65765					p	0.908005	0.118318	0.11347
saliva	phD0	bdtt	0.05						Quadratic trend	0.88	0.847	1.04	0.300779	-0.779	2.542	3.10515	Yaounde vs. Ngoantet	-1.79	1.057	-1.69	0.094521	-3.857	0.287	-6.04934
saliva	phD1	bdtt	0.05	urbanization level	7.99	2	95	0.000622	Intercept (overall mean)	5.3	0.084	63.06	0	5.131	5.46		Intercept (Ngoantet)	5.73	0.125	45.71	0	5.488	5.979						LRT	0.124956	15.2304	15.2644
saliva	phD1	bdtt	0.05						Linear trend	-0.49	0.136	-3.6	0.000512	-0.756	-0.223	-9.24528	Mbalmayo vs. Ngoantet	-0.62	0.205	-3.03	0.00316	-1.024	-0.219	-10.8202					p	0.939434	0.000492909	0.0004846
saliva	phD1	bdtt	0.05						Quadratic trend	0.23	0.154	1.46	0.14772	-0.077	0.527	4.33962	Yaounde vs. Ngoantet	-0.69	0.192	-3.6	0.000512	-1.07	-0.315	-12.0419
saliva	phD2	bdtt	0.05	urbanization level	7.07	2	95	0.001369	Intercept (overall mean)	3.28	0.034	95.23	0	3.214	3.349		Intercept (Ngoantet)	3.44	0.051	66.92	0	3.343	3.545						LRT	25.5126	13.6041	15.4409
saliva	phD2	bdtt	0.05						Linear trend	-0.2	0.056	-3.62	0.000478	-0.312	-0.093	-6.09756	Mbalmayo vs. Ngoantet	-0.2	0.084	-2.38	0.019168	-0.366	-0.036	-5.81395					p	2.88412e-06	0.00111148	0.000443666
saliva	phD2	bdtt	0.05						Quadratic trend	0.05	0.063	0.75	0.45703	-0.077	0.171	1.52439	Yaounde vs. Ngoantet	-0.29	0.079	-3.62	0.000478	-0.441	-0.131	-8.43023
gut	D0	bdtt	0.06	urbanization level	2	138	0.73853	0.479695	Intercept (overall mean)	236.418	6.81711	34.6801	0	223.057	249.779		Intercept (Ngoantet)	245.612	8.38167	29.3034	0	229.184	262.039						LRT	1.22512	1.50115	1.62147
gut	D0	bdtt	0.06						Linear trend	-6.25366	10.9885	-0.569111	0.570206	-27.7907	15.2833	-2.64517	Mbalmayo vs. Ngoantet	-18.7371	15.7168	-1.19217	0.235239	-49.5414	12.0672	-7.62876					p	0.541962	0.472095	0.444531
gut	D0	bdtt	0.06						Quadratic trend	11.6882	12.5734	0.929597	0.354203	-12.9553	36.3317	4.94389	Yaounde vs. Ngoantet	-8.84401	15.54	-0.569111	0.570206	-39.3019	21.6139	-3.60081
gut	D1	bdtt	0.06	urbanization level	2	138	1.01983	0.36336	Intercept (overall mean)	58.5152	2.81309	20.8011	0	53.0017	64.0288		Intercept (Ngoantet)	55.9922	3.45871	16.1888	0	49.2133	62.7711						LRT	0.138875	2.06874	2.02504
gut	D1	bdtt	0.06						Linear trend	5.99095	4.5344	1.32122	0.188614	-2.89632	14.8782	10.2383	Mbalmayo vs. Ngoantet	-0.903393	6.48554	-0.139293	0.889421	-13.6148	11.808	-1.61343					p	0.932918	0.35545	0.363302
gut	D1	bdtt	0.06						Quadratic trend	4.19649	5.18845	0.808815	0.420014	-5.97268	14.3657	7.17162	Yaounde vs. Ngoantet	8.47248	6.41261	1.32122	0.188614	-4.09602	21.041	15.1315
gut	D2	bdtt	0.06	urbanization level	2	138	2.09652	0.12678	Intercept (overall mean)	26.7054	1.46074	18.2821	0	23.8424	29.5684		Intercept (Ngoantet)	24.3228	1.79599	13.5428	0	20.8027	27.8429						LRT	0.959542	4.22039	3.71933
gut	D2	bdtt	0.06						Linear trend	4.7051	2.35456	1.99829	0.04765	0.090252	9.31996	17.6186	Mbalmayo vs. Ngoantet	0.493801	3.36772	0.146628	0.88364	-6.10681	7.09441	2.0302					p	0.618925	0.121214	0.155725
gut	D2	bdtt	0.06						Quadratic trend	2.31331	2.69418	0.85863	0.392033	-2.96719	7.59381	8.66232	Yaounde vs. Ngoantet	6.65402	3.32985	1.99829	0.04765	0.127636	13.1804	27.3572
gut	DInf	bdtt	0.06	urbanization level	2	138	3.08572	0.0488642	Intercept (overall mean)	8.45264	0.390477	21.647	0	7.68732	9.21796		Intercept (Ngoantet)	7.69943	0.480093	16.0374	0	6.75847	8.6404						LRT	3.95621	6.16867	4.77721
gut	DInf	bdtt	0.06						Linear trend	1.51825	0.629408	2.41219	0.017171	0.284632	2.75187	17.9618	Mbalmayo vs. Ngoantet	0.112508	0.90024	0.124976	0.900724	-1.65193	1.87695	1.46125					p	0.138331	0.0457605	0.0917576
gut	DInf	bdtt	0.06						Quadratic trend	0.784699	0.720194	1.08957	0.277803	-0.626855	2.19625	9.28348	Yaounde vs. Ngoantet	2.14713	0.890117	2.41219	0.017171	0.402531	3.89173	27.8868
gut	phD0	bdtt	0.06	urbanization level	2	138	0.488216	0.614777	Intercept (overall mean)	32.1574	0.681108	47.2133	0	30.8224	33.4923		Intercept (Ngoantet)	32.9752	0.837426	39.3768	0	31.3339	34.6165						LRT	0.638831	0.994145	1.03494
gut	phD0	bdtt	0.06						Linear trend	-0.771972	1.09787	-0.703152	0.483146	-2.92377	1.37982	-2.40061	Mbalmayo vs. Ngoantet	-1.36172	1.57029	-0.867181	0.387348	-4.43942	1.71598	-4.12954					p	0.726573	0.608309	0.596028
gut	phD0	bdtt	0.06						Quadratic trend	0.666143	1.25623	0.530271	0.596777	-1.79603	3.12831	2.07151	Yaounde vs. Ngoantet	-1.09173	1.55263	-0.703152	0.483146	-4.13483	1.95136	-3.31078
gut	phD1	bdtt	0.06	urbanization level	2	138	0.304129	0.738259	Intercept (overall mean)	4.70143	0.087501	53.7298	0	4.52993	4.87293		Intercept (Ngoantet)	4.76449	0.107583	44.2865	0	4.55363	4.97535						LRT	1.84017	0.620116	0.735793
gut	phD1	bdtt	0.06						Linear trend	-0.022907	0.141043	-0.162412	0.871219	-0.299346	0.253532	-0.487235	Mbalmayo vs. Ngoantet	-0.156805	0.201733	-0.77729	0.438318	-0.552195	0.238585	-3.29112					p	0.398484	0.733405	0.692189
gut	phD1	bdtt	0.06						Quadratic trend	0.114805	0.161387	0.711367	0.478057	-0.201507	0.431118	2.44192	Yaounde vs. Ngoantet	-0.032396	0.199465	-0.162412	0.871219	-0.42334	0.358548	-0.679946
gut	phD2	bdtt	0.06	urbanization level	2	138	6.40645	0.00218476	Intercept (overall mean)	2.68566	0.028048	95.7535	0	2.63069	2.74063		Intercept (Ngoantet)	2.79539	0.034485	81.0616	0	2.7278	2.86298						LRT	0.146275	12.5189	12.9145
gut	phD2	bdtt	0.06						Linear trend	-0.159414	0.04521	-3.52609	0.000573	-0.248024	-0.070804	-5.93575	Mbalmayo vs. Ngoantet	-0.103739	0.064664	-1.60429	0.110936	-0.230477	0.022999	-3.71108					p	0.929473	0.00191233	0.0015691
gut	phD2	bdtt	0.06						Quadratic trend	-0.007335	0.051731	-0.141793	0.887451	-0.108726	0.094056	-0.273117	Yaounde vs. Ngoantet	-0.225446	0.063936	-3.52609	0.000573	-0.350759	-0.100133	-8.06492
saliva	D0	bdtt	0.06	urbanization level	2.72	2	95	0.070898	Intercept (overall mean)	168.36	3.181	52.93	0	162.13	174.598		Intercept (Ngoantet)	177.83	4.75	37.44	0	168.52	187.141						LRT	0.840166	5.46018	5.41335
saliva	D0	bdtt	0.06						Linear trend	-11.33	5.154	-2.2	0.030329	-21.436	-1.23	-6.72963	Mbalmayo vs. Ngoantet	-12.37	7.777	-1.59	0.114897	-27.616	2.868	-6.95608					p	0.656992	0.0652134	0.0667583
saliva	D0	bdtt	0.06						Quadratic trend	3.56	5.842	0.61	0.543734	-7.89	15.01	2.11452	Yaounde vs. Ngoantet	-16.03	7.29	-2.2	0.030329	-30.315	-1.74	-9.01423
saliva	D1	bdtt	0.06	urbanization level	0.1	2	95	0.904003	Intercept (overall mean)	25.61	1.387	18.47	0	22.892	28.328		Intercept (Ngoantet)	26.45	2.7	9.8	0	21.162	31.747		Ngoantet/Mbalmayo	1.49934	1.05488	2.13107	LRT	7.55779	0.208537	0.208113
saliva	D1	bdtt	0.06						Linear trend	-0.66	2.435	-0.27	0.787844	-5.43	4.115	-2.57712	Mbalmayo vs. Ngoantet	-1.6	3.569	-0.45	0.654101	-8.6	5.391	-6.04915	Yaounde/Mbalmayo	1.01964	0.699513	1.48627	p	0.0228479	0.900983	0.901174
saliva	D1	bdtt	0.06						Quadratic trend	0.93	2.368	0.39	0.695268	-3.711	5.572	3.63139	Yaounde vs. Ngoantet	-0.93	3.444	-0.27	0.787844	-7.679	5.82	-3.51607
saliva	D2	bdtt	0.06	urbanization level	0.23	2	95	0.796508	Intercept (overall mean)	11.45	0.752	15.23	0	9.98	12.928		Intercept (Ngoantet)	11.89	1.544	7.7	0	8.863	14.916		Ngoantet/Mbalmayo	1.56119	1.10069	2.21436	LRT	11.6976	0.344512	0.468491
saliva	D2	bdtt	0.06						Linear trend	-0.12	1.334	-0.09	0.927434	-2.737	2.494	-1.04803	Mbalmayo vs. Ngoantet	-1.13	1.978	-0.57	0.567844	-5.011	2.743	-9.50378	Yaounde/Mbalmayo	0.994211	0.685398	1.44216	p	0.00288337	0.841764	0.791168
saliva	D2	bdtt	0.06						Quadratic trend	0.86	1.27	0.67	0.50217	-1.633	3.344	7.51092	Yaounde vs. Ngoantet	-0.17	1.887	-0.09	0.927434	-3.871	3.527	-1.42977
saliva	DInf	bdtt	0.06	urbanization level	0.24	2	95	0.788249	Intercept (overall mean)	4.74	0.302	15.69	0	4.144	5.327		Intercept (Ngoantet)	4.83	0.451	10.71	0	3.945	5.712						LRT	10.1981	0.490911	0.800881
saliva	DInf	bdtt	0.06						Linear trend	0.09	0.489	0.18	0.861133	-0.873	1.044	1.89873	Mbalmayo vs. Ngoantet	-0.4	0.738	-0.54	0.588381	-1.847	1.045	-8.28157					p	0.00610263	0.782348	0.670025
saliva	DInf	bdtt	0.06						Quadratic trend	0.38	0.554	0.68	0.498438	-0.71	1.463	8.01688	Yaounde vs. Ngoantet	0.12	0.692	0.18	0.861133	-1.234	1.477	2.48447
saliva	phD0	bdtt	0.06	urbanization level	2.28	2	95	0.10826	Intercept (overall mean)	27.64	0.442	62.47	0	26.768	28.502		Intercept (Ngoantet)	28.88	0.661	43.72	0	27.587	30.176						LRT	0.110823	4.58685	4.65432
saliva	phD0	bdtt	0.06						Linear trend	-1.26	0.717	-1.75	0.082744	-2.662	0.148	-4.55861	Mbalmayo vs. Ngoantet	-1.96	1.082	-1.81	0.072984	-4.081	0.159	-6.7867					p	0.946096	0.10092	0.0975727
saliva	phD0	bdtt	0.06						Quadratic trend	0.88	0.812	1.08	0.284071	-0.717	2.468	3.18379	Yaounde vs. Ngoantet	-1.78	1.014	-1.75	0.082744	-3.765	0.209	-6.16343
saliva	phD1	bdtt	0.06	urbanization level	8.08	2	95	0.000575	Intercept (overall mean)	5.24	0.083	63.22	0	5.08	5.405		Intercept (Ngoantet)	5.68	0.124	45.84	0	5.434	5.92						LRT	0.0927276	15.3919	15.4456
saliva	phD1	bdtt	0.06						Linear trend	-0.49	0.134	-3.63	0.000462	-0.751	-0.224	-9.35115	Mbalmayo vs. Ngoantet	-0.61	0.203	-3.03	0.003138	-1.012	-0.217	-10.7394					p	0.954695	0.000454676	0.000442618
saliva	phD1	bdtt	0.06						Quadratic trend	0.22	0.152	1.45	0.151317	-0.078	0.519	4.19847	Yaounde vs. Ngoantet	-0.69	0.19	-3.63	0.000462	-1.062	-0.317	-12.1479
saliva	phD2	bdtt	0.06	urbanization level	7.04	2	95	0.001413	Intercept (overall mean)	3.26	0.035	94.51	0	3.195	3.33		Intercept (Ngoantet)	3.42	0.052	66.41	0	3.323	3.525						LRT	26.1579	13.5385	15.2934
saliva	phD2	bdtt	0.06						Linear trend	-0.2	0.056	-3.62	0.000471	-0.312	-0.093	-6.13497	Mbalmayo vs. Ngoantet	-0.2	0.084	-2.34	0.021548	-0.363	-0.032	-5.84795					p	2.08872e-06	0.00114855	0.00047762
saliva	phD2	bdtt	0.06						Quadratic trend	0.04	0.063	0.69	0.489029	-0.08	0.168	1.22699	Yaounde vs. Ngoantet	-0.29	0.079	-3.62	0.000471	-0.442	-0.132	-8.47953
gut	D0	bdtt	0.07	urbanization level	2	138	0.757296	0.470871	Intercept (overall mean)	230.723	6.67357	34.5726	0	217.643	243.803		Intercept (Ngoantet)	239.874	8.20519	29.2345	0	223.793	255.956						LRT	1.28591	1.53909	1.66509
gut	D0	bdtt	0.07						Linear trend	-6.30321	10.7571	-0.585958	0.558861	-27.3867	14.7803	-2.73194	Mbalmayo vs. Ngoantet	-18.5407	15.3858	-1.20505	0.230247	-48.6964	11.615	-7.72933					p	0.525736	0.463224	0.434941
gut	D0	bdtt	0.07						Quadratic trend	11.4992	12.3087	0.934237	0.351814	-12.6254	35.6239	4.98401	Yaounde vs. Ngoantet	-8.91409	15.2128	-0.585958	0.558861	-38.7307	20.9025	-3.71615
gut	D1	bdtt	0.07	urbanization level	2	138	0.919627	0.401097	Intercept (overall mean)	57.6267	2.77163	20.7916	0	52.1944	63.059		Intercept (Ngoantet)	55.3455	3.40773	16.2412	0	48.6665	62.0245						LRT	0.111429	1.86683	1.85828
gut	D1	bdtt	0.07						Linear trend	5.55826	4.46758	1.24413	0.21556	-3.19803	14.3145	9.64527	Mbalmayo vs. Ngoantet	-1.01684	6.38996	-0.159132	0.873798	-13.5409	11.5072	-1.83727					p	0.945809	0.39321	0.394893
gut	D1	bdtt	0.07						Quadratic trend	4.03931	5.11198	0.790166	0.430787	-5.97999	14.0586	7.00944	Yaounde vs. Ngoantet	7.86056	6.31811	1.24413	0.21556	-4.5227	20.2438	14.2027
gut	D2	bdtt	0.07	urbanization level	2	138	1.8976	0.15382	Intercept (overall mean)	26.4598	1.4513	18.2318	0	23.6153	29.3043		Intercept (Ngoantet)	24.2265	1.78438	13.577	0	20.7292	27.7238						LRT	0.768266	3.82533	3.4173
gut	D2	bdtt	0.07						Linear trend	4.44019	2.33934	1.89806	0.059777	-0.144826	9.02521	16.7809	Mbalmayo vs. Ngoantet	0.420456	3.34594	0.125661	0.900183	-6.13748	6.97839	1.73552					p	0.681041	0.147686	0.18111
gut	D2	bdtt	0.07						Quadratic trend	2.22024	2.67676	0.829451	0.408282	-3.02612	7.46661	8.39102	Yaounde vs. Ngoantet	6.27938	3.30832	1.89806	0.059777	-0.204814	12.7636	25.9195
gut	DInf	bdtt	0.07	urbanization level	2	138	2.8326	0.0622872	Intercept (overall mean)	8.42328	0.390362	21.5781	0	7.65818	9.18837		Intercept (Ngoantet)	7.7004	0.479953	16.0441	0	6.75971	8.64109						LRT	3.7826	5.67269	4.41346
gut	DInf	bdtt	0.07						Linear trend	1.4548	0.629223	2.31205	0.022255	0.221543	2.68805	17.2712	Mbalmayo vs. Ngoantet	0.111229	0.899976	0.123592	0.901819	-1.65269	1.87515	1.44446					p	0.150876	0.0586395	0.11006
gut	DInf	bdtt	0.07						Quadratic trend	0.749109	0.719983	1.04045	0.299948	-0.662031	2.16025	8.89332	Yaounde vs. Ngoantet	2.0574	0.889856	2.31205	0.022255	0.313309	3.80148	26.718
gut	phD0	bdtt	0.07	urbanization level	2	138	0.490996	0.613081	Intercept (overall mean)	31.2124	0.652114	47.8634	0	29.9343	32.4905		Intercept (Ngoantet)	31.9964	0.801777	39.9068	0	30.4249	33.5678						LRT	0.486852	0.999788	1.0365
gut	phD0	bdtt	0.07						Linear trend	-0.732899	1.05114	-0.697243	0.486824	-2.79309	1.3273	-2.3481	Mbalmayo vs. Ngoantet	-1.31545	1.50344	-0.874958	0.383117	-4.26214	1.63124	-4.11124					p	0.783938	0.606595	0.595562
gut	phD0	bdtt	0.07						Quadratic trend	0.650919	1.20276	0.541189	0.58925	-1.70644	3.00828	2.08545	Yaounde vs. Ngoantet	-1.03648	1.48653	-0.697243	0.486824	-3.95003	1.87708	-3.23935
gut	phD1	bdtt	0.07	urbanization level	2	138	0.314282	0.730835	Intercept (overall mean)	4.64229	0.085232	54.4667	0	4.47524	4.80934		Intercept (Ngoantet)	4.70867	0.104793	44.9331	0	4.50328	4.91406						LRT	1.92584	0.64077	0.753404
gut	phD1	bdtt	0.07						Linear trend	-0.030655	0.137385	-0.223132	0.823763	-0.299924	0.238614	-0.660342	Mbalmayo vs. Ngoantet	-0.155786	0.196501	-0.792803	0.429253	-0.54092	0.229348	-3.30849					p	0.381776	0.72587	0.686121
gut	phD1	bdtt	0.07						Quadratic trend	0.1095	0.157201	0.696563	0.487248	-0.198608	0.417609	2.35875	Yaounde vs. Ngoantet	-0.043353	0.194291	-0.223132	0.823763	-0.424156	0.337451	-0.920706
gut	phD2	bdtt	0.07	urbanization level	2	138	6.57434	0.00187395	Intercept (overall mean)	2.6703	0.02809	95.0613	0	2.61524	2.72535		Intercept (Ngoantet)	2.7814	0.034537	80.5338	0	2.71371	2.8491						LRT	0.147989	12.8324	13.2321
gut	phD2	bdtt	0.07						Linear trend	-0.161841	0.045279	-3.57435	0.000484	-0.250586	-0.073097	-6.06079	Mbalmayo vs. Ngoantet	-0.10445	0.064762	-1.61283	0.109066	-0.231381	0.022481	-3.7553					p	0.928677	0.00163482	0.00133871
gut	phD2	bdtt	0.07						Quadratic trend	-0.008156	0.05181	-0.157426	0.875139	-0.109701	0.093389	-0.305434	Yaounde vs. Ngoantet	-0.228878	0.064034	-3.57435	0.000484	-0.354381	-0.103375	-8.22886
saliva	D0	bdtt	0.07	urbanization level	2.38	2	95	0.098009	Intercept (overall mean)	156.23	2.945	53.05	0	150.454	161.999		Intercept (Ngoantet)	164.55	4.398	37.41	0	155.929	173.171						LRT	0.877505	4.79208	4.82461
saliva	D0	bdtt	0.07						Linear trend	-9.56	4.773	-2	0.04792	-18.919	-0.21	-6.11918	Mbalmayo vs. Ngoantet	-11.44	7.201	-1.59	0.11528	-25.558	2.668	-6.95229					p	0.64484	0.0910778	0.0896084
saliva	D0	bdtt	0.07						Quadratic trend	3.82	5.409	0.71	0.481482	-6.779	14.425	2.44511	Yaounde vs. Ngoantet	-13.53	6.75	-2	0.04792	-26.755	-0.297	-8.22242
saliva	D1	bdtt	0.07	urbanization level	0.12	2	95	0.888551	Intercept (overall mean)	23.97	1.258	19.05	0	21.504	26.435		Intercept (Ngoantet)	24.86	2.473	10.05	0	20.013	29.705		Ngoantet/Mbalmayo	1.54102	1.08521	2.18829	LRT	8.14385	0.257865	0.243656
saliva	D1	bdtt	0.07						Linear trend	-0.79	2.227	-0.36	0.722564	-5.158	3.572	-3.29579	Mbalmayo vs. Ngoantet	-1.55	3.231	-0.48	0.633142	-7.88	4.785	-6.23492	Yaounde/Mbalmayo	1.04448	0.717317	1.52087	p	0.0170445	0.879033	0.885301
saliva	D1	bdtt	0.07						Quadratic trend	0.81	2.13	0.38	0.706175	-3.369	4.98	3.37922	Yaounde vs. Ngoantet	-1.12	3.149	-0.36	0.722564	-7.294	5.051	-4.50523
saliva	D2	bdtt	0.07	urbanization level	0.21	2	95	0.814543	Intercept (overall mean)	11	0.698	15.75	0	9.631	12.368		Intercept (Ngoantet)	11.44	1.437	7.96	0	8.62	14.253		Ngoantet/Mbalmayo	1.64446	1.15882	2.33363	LRT	11.792	0.327148	0.422573
saliva	D2	bdtt	0.07						Linear trend	-0.18	1.246	-0.15	0.882643	-2.627	2.258	-1.63636	Mbalmayo vs. Ngoantet	-1.05	1.83	-0.57	0.567371	-4.637	2.536	-9.17832	Yaounde/Mbalmayo	1.00261	0.690834	1.45509	p	0.00275038	0.849104	0.809542
saliva	D2	bdtt	0.07						Quadratic trend	0.75	1.172	0.64	0.523107	-1.546	3.047	6.81818	Yaounde vs. Ngoantet	-0.26	1.762	-0.15	0.882643	-3.715	3.193	-2.27273
saliva	DInf	bdtt	0.07	urbanization level	0.42	2	95	0.658062	Intercept (overall mean)	4.66	0.265	17.57	0	4.141	5.181		Intercept (Ngoantet)	4.79	0.546	8.77	0	3.717	5.857		Ngoantet/Mbalmayo	1.72032	1.21197	2.44191	LRT	11.3603	0.523674	0.860433
saliva	DInf	bdtt	0.07						Linear trend	0.04	0.482	0.09	0.928858	-0.901	0.987	0.858369	Mbalmayo vs. Ngoantet	-0.44	0.684	-0.64	0.52138	-1.78	0.9	-9.1858	Yaounde/Mbalmayo	1.10218	0.758898	1.60073	p	0.00341305	0.769636	0.650368
saliva	DInf	bdtt	0.07						Quadratic trend	0.38	0.436	0.88	0.380562	-0.471	1.239	8.15451	Yaounde vs. Ngoantet	0.06	0.681	0.09	0.928858	-1.274	1.396	1.25261
saliva	phD0	bdtt	0.07	urbanization level	2.17	2	95	0.119869	Intercept (overall mean)	26.91	0.432	62.26	0	26.06	27.754		Intercept (Ngoantet)	28.1	0.645	43.53	0	26.83	29.36						LRT	0.259045	4.37669	4.46393
saliva	phD0	bdtt	0.07						Linear trend	-1.19	0.7	-1.7	0.093036	-2.561	0.184	-4.42215	Mbalmayo vs. Ngoantet	-1.89	1.057	-1.78	0.077631	-3.956	0.186	-6.72598					p	0.878515	0.112102	0.107317
saliva	phD0	bdtt	0.07						Quadratic trend	0.85	0.794	1.07	0.285274	-0.703	2.409	3.15868	Yaounde vs. Ngoantet	-1.68	0.991	-1.7	0.093036	-3.622	0.261	-5.97865
saliva	phD1	bdtt	0.07	urbanization level	8.05	2	95	0.000588	Intercept (overall mean)	5.18	0.081	63.68	0	5.024	5.344		Intercept (Ngoantet)	5.61	0.122	46.15	0	5.372	5.849						LRT	0.0901209	15.3491	15.3966
saliva	phD1	bdtt	0.07						Linear trend	-0.48	0.132	-3.61	0.000491	-0.735	-0.218	-9.26641	Mbalmayo vs. Ngoantet	-0.61	0.199	-3.05	0.003003	-0.996	-0.216	-10.8734					p	0.95594	0.000464494	0.000453609
saliva	phD1	bdtt	0.07						Quadratic trend	0.22	0.15	1.47	0.144464	-0.073	0.513	4.2471	Yaounde vs. Ngoantet	-0.67	0.187	-3.61	0.000491	-1.039	-0.308	-11.943
saliva	phD2	bdtt	0.07	urbanization level	6.91	2	95	0.001584	Intercept (overall mean)	3.24	0.034	94.17	0	3.174	3.309		Intercept (Ngoantet)	3.4	0.051	66.15	0	3.3	3.502						LRT	26.1754	13.3024	15.0117
saliva	phD2	bdtt	0.07						Linear trend	-0.2	0.056	-3.59	0.000522	-0.31	-0.091	-6.17284	Mbalmayo vs. Ngoantet	-0.19	0.084	-2.31	0.023326	-0.359	-0.029	-5.58824					p	2.07054e-06	0.00129244	0.000549847
saliva	phD2	bdtt	0.07						Quadratic trend	0.04	0.063	0.68	0.50072	-0.081	0.167	1.23457	Yaounde vs. Ngoantet	-0.28	0.079	-3.59	0.000522	-0.438	-0.129	-8.23529
gut	D0	bdtt	0.08	urbanization level	2	138	0.767853	0.46598	Intercept (overall mean)	224.474	6.47278	34.6796	0	211.787	237.16		Intercept (Ngoantet)	233.589	7.95832	29.3515	0	217.991	249.187						LRT	1.28495	1.56042	1.67958
gut	D0	bdtt	0.08						Linear trend	-6.66543	10.4334	-0.638852	0.523978	-27.1146	13.7838	-2.96936	Mbalmayo vs. Ngoantet	-17.9188	14.9229	-1.20076	0.231903	-47.1672	11.3296	-7.67108					p	0.525988	0.458309	0.431802
gut	D0	bdtt	0.08						Quadratic trend	10.7823	11.9384	0.903166	0.368012	-12.6164	34.1811	4.80339	Yaounde vs. Ngoantet	-9.42634	14.7551	-0.638852	0.523978	-38.3458	19.4932	-4.03544
gut	D1	bdtt	0.08	urbanization level	2	138	0.916514	0.402331	Intercept (overall mean)	56.872	2.72731	20.8528	0	51.5266	62.2174		Intercept (Ngoantet)	54.568	3.35324	16.2732	0	47.9958	61.1403						LRT	0.109712	1.86055	1.8532
gut	D1	bdtt	0.08						Linear trend	5.49752	4.39613	1.25053	0.213221	-3.11875	14.1138	9.66647	Mbalmayo vs. Ngoantet	-0.862737	6.28777	-0.137209	0.891066	-13.1865	11.4611	-1.58103					p	0.946621	0.394446	0.395897
gut	D1	bdtt	0.08						Quadratic trend	3.87841	5.03023	0.771021	0.442013	-5.98066	13.7375	6.81955	Yaounde vs. Ngoantet	7.77466	6.21707	1.25053	0.213221	-4.41057	19.9599	14.2477
gut	D2	bdtt	0.08	urbanization level	2	138	1.9258	0.149657	Intercept (overall mean)	26.3408	1.4423	18.2631	0	23.5139	29.1676		Intercept (Ngoantet)	24.0658	1.77331	13.5711	0	20.5902	27.5415						LRT	0.780974	3.8814	3.46489
gut	D2	bdtt	0.08						Linear trend	4.46006	2.32483	1.91844	0.05712	-0.09653	9.01664	16.9321	Mbalmayo vs. Ngoantet	0.517322	3.3252	0.155576	0.876594	-5.99995	7.03459	2.14961					p	0.676727	0.143603	0.176852
gut	D2	bdtt	0.08						Quadratic trend	2.15262	2.66017	0.809206	0.41979	-3.06121	7.36645	8.17221	Yaounde vs. Ngoantet	6.30747	3.28781	1.91844	0.05712	-0.136514	12.7515	26.2092
gut	DInf	bdtt	0.08	urbanization level	2	138	2.90467	0.0581231	Intercept (overall mean)	8.41873	0.389992	21.5869	0	7.65436	9.1831		Intercept (Ngoantet)	7.67867	0.479498	16.014	0	6.73888	8.61847						LRT	3.94951	5.81409	4.50725
gut	DInf	bdtt	0.08						Linear trend	1.47527	0.628627	2.34681	0.020358	0.24318	2.70735	17.5236	Mbalmayo vs. Ngoantet	0.133842	0.899122	0.148858	0.881883	-1.62841	1.89609	1.74304					p	0.138795	0.054637	0.105018
gut	DInf	bdtt	0.08						Quadratic trend	0.742463	0.7193	1.0322	0.303783	-0.667339	2.15227	8.81918	Yaounde vs. Ngoantet	2.08634	0.889012	2.34681	0.020358	0.343908	3.82877	27.1706
gut	phD0	bdtt	0.08	urbanization level	2	138	0.487729	0.615074	Intercept (overall mean)	30.2987	0.625232	48.46	0	29.0733	31.5241		Intercept (Ngoantet)	31.0481	0.768725	40.389	0	29.5414	32.5548						LRT	0.464979	0.993158	1.02632
gut	phD0	bdtt	0.08						Linear trend	-0.701868	1.00781	-0.69643	0.487331	-2.67713	1.2734	-2.3165	Mbalmayo vs. Ngoantet	-1.25557	1.44146	-0.87104	0.385245	-4.08079	1.56964	-4.04396					p	0.792558	0.608609	0.5986
gut	phD0	bdtt	0.08						Quadratic trend	0.619947	1.15317	0.537601	0.591719	-1.64023	2.88013	2.04612	Yaounde vs. Ngoantet	-0.992591	1.42525	-0.69643	0.487331	-3.78604	1.80086	-3.19695
gut	phD1	bdtt	0.08	urbanization level	2	138	0.329669	0.719727	Intercept (overall mean)	4.59323	0.083344	55.112	0	4.42988	4.75658		Intercept (Ngoantet)	4.66161	0.102471	45.4919	0	4.46077	4.86245						LRT	2.03848	0.672067	0.786145
gut	phD1	bdtt	0.08						Linear trend	-0.034801	0.134341	-0.259047	0.795985	-0.298104	0.228503	-0.757659	Mbalmayo vs. Ngoantet	-0.155938	0.192147	-0.811556	0.418444	-0.532541	0.220664	-3.34515					p	0.360869	0.714599	0.67498
gut	phD1	bdtt	0.08						Quadratic trend	0.107231	0.153718	0.697581	0.486613	-0.194052	0.408514	2.33454	Yaounde vs. Ngoantet	-0.049216	0.189987	-0.259047	0.795985	-0.421583	0.323152	-1.05577
gut	phD2	bdtt	0.08	urbanization level	2	138	6.54335	0.00192774	Intercept (overall mean)	2.65795	0.028121	94.5168	0	2.60283	2.71307		Intercept (Ngoantet)	2.7686	0.034576	80.0739	0	2.70083	2.83636						LRT	0.130875	12.7746	13.2238
gut	phD2	bdtt	0.08						Linear trend	-0.161793	0.045329	-3.5693	0.000493	-0.250636	-0.07295	-6.08713	Mbalmayo vs. Ngoantet	-0.103127	0.064834	-1.59064	0.113978	-0.230199	0.023944	-3.72488					p	0.936657	0.00168278	0.00134426
gut	phD2	bdtt	0.08						Quadratic trend	-0.009208	0.051867	-0.177528	0.859354	-0.110866	0.09245	-0.346432	Yaounde vs. Ngoantet	-0.228809	0.064105	-3.5693	0.000493	-0.354452	-0.103166	-8.26444
saliva	D0	bdtt	0.08	urbanization level	2.43	2	95	0.09307	Intercept (overall mean)	148.14	2.755	53.77	0	142.737	153.536		Intercept (Ngoantet)	156.08	4.114	37.93	0	148.016	164.144						LRT	0.969681	4.89877	4.98373
saliva	D0	bdtt	0.08						Linear trend	-8.84	4.465	-1.98	0.050598	-17.59	-0.089	-5.96733	Mbalmayo vs. Ngoantet	-11.33	6.736	-1.68	0.095876	-24.53	1.873	-7.2591					p	0.615795	0.0863468	0.0827553
saliva	D0	bdtt	0.08						Quadratic trend	4.15	5.06	0.82	0.414622	-5.771	14.064	2.8014	Yaounde vs. Ngoantet	-12.5	6.314	-1.98	0.050598	-24.876	-0.126	-8.00871
saliva	D1	bdtt	0.08	urbanization level	0.16	2	95	0.852239	Intercept (overall mean)	23.33	1.219	19.15	0	20.946	25.722		Intercept (Ngoantet)	24.33	2.401	10.14	0	19.628	29.039		Ngoantet/Mbalmayo	1.5425	1.08989	2.18307	LRT	8.32295	0.34804	0.329632
saliva	D1	bdtt	0.08						Linear trend	-0.88	2.156	-0.41	0.68372	-5.106	3.344	-3.77197	Mbalmayo vs. Ngoantet	-1.75	3.136	-0.56	0.577638	-7.898	4.394	-7.19277	Yaounde/Mbalmayo	1.0375	0.720723	1.49351	p	0.0155846	0.84028	0.84805
saliva	D1	bdtt	0.08						Quadratic trend	0.92	2.065	0.45	0.6562	-3.124	4.968	3.94342	Yaounde vs. Ngoantet	-1.25	3.049	-0.41	0.68372	-7.222	4.73	-5.13769
saliva	D2	bdtt	0.08	urbanization level	0.25	2	95	0.776772	Intercept (overall mean)	10.79	0.686	15.73	0	9.445	12.135		Intercept (Ngoantet)	11.33	1.416	8	0	8.552	14.103		Ngoantet/Mbalmayo	1.61822	1.13884	2.29938	LRT	12.1963	0.436472	0.520289
saliva	D2	bdtt	0.08						Linear trend	-0.29	1.22	-0.24	0.813027	-2.681	2.102	-2.68767	Mbalmayo vs. Ngoantet	-1.2	1.807	-0.67	0.50678	-4.746	2.337	-10.5914	Yaounde/Mbalmayo	1.00499	0.689649	1.46452	p	0.00224697	0.803936	0.77094
saliva	D2	bdtt	0.08						Quadratic trend	0.82	1.156	0.71	0.481895	-1.449	3.082	7.59963	Yaounde vs. Ngoantet	-0.41	1.726	-0.24	0.813027	-3.791	2.973	-3.61871
saliva	DInf	bdtt	0.08	urbanization level	0.5	2	95	0.608255	Intercept (overall mean)	4.58	0.26	17.59	0	4.068	5.088		Intercept (Ngoantet)	4.75	0.537	8.84	0	3.694	5.799		Ngoantet/Mbalmayo	1.71407	1.20711	2.43394	LRT	11.5284	0.651425	1.02171
saliva	DInf	bdtt	0.08						Linear trend	0.01	0.472	0.01	0.991546	-0.919	0.929	0.218341	Mbalmayo vs. Ngoantet	-0.51	0.673	-0.76	0.449466	-1.831	0.808	-10.7368	Yaounde/Mbalmayo	1.08447	0.745575	1.57742	p	0.00313784	0.722013	0.599983
saliva	DInf	bdtt	0.08						Quadratic trend	0.42	0.429	0.98	0.329659	-0.421	1.261	9.17031	Yaounde vs. Ngoantet	0.01	0.667	0.01	0.991546	-1.3	1.314	0.210526
saliva	phD0	bdtt	0.08	urbanization level	2.1	2	95	0.128442	Intercept (overall mean)	26.37	0.429	61.47	0	25.53	27.212		Intercept (Ngoantet)	27.53	0.641	42.97	0	26.275	28.786						LRT	0.24827	4.23417	4.3035
saliva	phD0	bdtt	0.08						Linear trend	-1.2	0.695	-1.72	0.088619	-2.559	0.167	-4.55063	Mbalmayo vs. Ngoantet	-1.79	1.049	-1.7	0.091611	-3.843	0.268	-6.502					p	0.883261	0.120382	0.116281
saliva	phD0	bdtt	0.08						Quadratic trend	0.77	0.788	0.98	0.331599	-0.775	2.313	2.91998	Yaounde vs. Ngoantet	-1.69	0.983	-1.72	0.088619	-3.619	0.236	-6.13876
saliva	phD1	bdtt	0.08	urbanization level	8.11	2	95	0.000561	Intercept (overall mean)	5.14	0.08	64.25	0	4.981	5.295		Intercept (Ngoantet)	5.56	0.119	46.54	0	5.324	5.792						LRT	0.0516954	15.4462	15.5603
saliva	phD1	bdtt	0.08						Linear trend	-0.47	0.13	-3.63	0.000464	-0.724	-0.216	-9.14397	Mbalmayo vs. Ngoantet	-0.6	0.196	-3.05	0.002973	-0.979	-0.213	-10.7914					p	0.974483	0.000442498	0.000417952
saliva	phD1	bdtt	0.08						Quadratic trend	0.22	0.147	1.47	0.145845	-0.072	0.503	4.28016	Yaounde vs. Ngoantet	-0.66	0.183	-3.63	0.000464	-1.024	-0.306	-11.8705
saliva	phD2	bdtt	0.08	urbanization level	6.97	2	95	0.001493	Intercept (overall mean)	3.23	0.034	94.35	0	3.158	3.292		Intercept (Ngoantet)	3.38	0.051	66.28	0	3.284	3.484						LRT	27.7858	13.425	15.1755
saliva	phD2	bdtt	0.08						Linear trend	-0.2	0.055	-3.61	0.000489	-0.309	-0.091	-6.19195	Mbalmayo vs. Ngoantet	-0.19	0.084	-2.31	0.022962	-0.357	-0.029	-5.6213					p	9.25541e-07	0.0012156	0.000506613
saliva	phD2	bdtt	0.08						Quadratic trend	0.04	0.063	0.67	0.502627	-0.081	0.165	1.23839	Yaounde vs. Ngoantet	-0.28	0.078	-3.61	0.000489	-0.436	-0.129	-8.28402
gut	D0	bdtt	0.09	urbanization level	2	138	0.788934	0.456367	Intercept (overall mean)	219.572	6.32644	34.707	0	207.172	231.972		Intercept (Ngoantet)	228.702	7.77839	29.4023	0	213.457	243.948						LRT	1.1866	1.60302	1.70947
gut	D0	bdtt	0.09						Linear trend	-6.91102	10.1976	-0.677713	0.499088	-26.8979	13.0758	-3.14749	Mbalmayo vs. Ngoantet	-17.6174	14.5855	-1.20787	0.229165	-46.2045	10.9697	-7.70318					p	0.5525	0.44865	0.425396
gut	D0	bdtt	0.09						Quadratic trend	10.3944	11.6685	0.890816	0.374579	-12.4753	33.2642	4.73396	Yaounde vs. Ngoantet	-9.77365	14.4215	-0.677713	0.499088	-38.0393	18.492	-4.27352
gut	D1	bdtt	0.09	urbanization level	2	138	0.788926	0.456371	Intercept (overall mean)	55.8235	2.65729	21.0077	0	50.6153	61.0317		Intercept (Ngoantet)	53.796	3.26716	16.4657	0	47.3925	60.1995						LRT	0.075572	1.60301	1.61351
gut	D1	bdtt	0.09						Linear trend	4.93679	4.28328	1.15257	0.251078	-3.45828	13.3319	8.84357	Mbalmayo vs. Ngoantet	-0.899325	6.12636	-0.146796	0.883507	-12.9068	11.1081	-1.67173					p	0.962919	0.448654	0.446305
gut	D1	bdtt	0.09						Quadratic trend	3.58455	4.9011	0.731377	0.465789	-6.02142	13.1905	6.42123	Yaounde vs. Ngoantet	6.98168	6.05747	1.15257	0.251078	-4.89074	18.8541	12.978
gut	D2	bdtt	0.09	urbanization level	2	138	1.71442	0.18388	Intercept (overall mean)	26.0376	1.41667	18.3795	0	23.261	28.8142		Intercept (Ngoantet)	23.899	1.7418	13.7209	0	20.4852	27.3129						LRT	0.618444	3.46057	3.12955
gut	D2	bdtt	0.09						Linear trend	4.14422	2.28352	1.81484	0.07172	-0.331393	8.61984	15.9163	Mbalmayo vs. Ngoantet	0.554774	3.26611	0.169858	0.865371	-5.84668	6.95623	2.32132					p	0.734018	0.177234	0.209135
gut	D2	bdtt	0.09						Quadratic trend	1.9397	2.61289	0.742355	0.459134	-3.18148	7.06088	7.4496	Yaounde vs. Ngoantet	5.86081	3.22938	1.81484	0.07172	-0.468661	12.1903	24.5232
gut	DInf	bdtt	0.09	urbanization level	2	138	2.43822	0.0910701	Intercept (overall mean)	8.35534	0.387215	21.5781	0	7.59642	9.11427		Intercept (Ngoantet)	7.67849	0.476083	16.1285	0	6.74538	8.61159						LRT	3.14705	4.89643	3.90319
gut	DInf	bdtt	0.09						Linear trend	1.34342	0.62415	2.1524	0.033106	0.120107	2.56673	16.0785	Mbalmayo vs. Ngoantet	0.130688	0.892719	0.146393	0.883825	-1.61901	1.88038	1.702					p	0.207313	0.0864477	0.142047
gut	DInf	bdtt	0.09						Quadratic trend	0.668917	0.714177	0.936625	0.350588	-0.730845	2.06868	8.00586	Yaounde vs. Ngoantet	1.89988	0.882681	2.1524	0.033106	0.169857	3.6299	24.7429
gut	phD0	bdtt	0.09	urbanization level	2	138	0.430977	0.650745	Intercept (overall mean)	29.4345	0.598966	49.1422	0	28.2606	30.6085		Intercept (Ngoantet)	30.1113	0.736432	40.8881	0	28.6679	31.5546						LRT	0.396959	0.877954	0.903986
gut	phD0	bdtt	0.09						Linear trend	-0.645168	0.96547	-0.668242	0.505095	-2.53745	1.24712	-2.19188	Mbalmayo vs. Ngoantet	-1.11784	1.38091	-0.809495	0.419624	-3.82437	1.58869	-3.71236					p	0.819977	0.644696	0.636359
gut	phD0	bdtt	0.09						Quadratic trend	0.540223	1.10473	0.489009	0.625612	-1.62501	2.70545	1.83534	Yaounde vs. Ngoantet	-0.912405	1.36538	-0.668242	0.505095	-3.5885	1.76369	-3.03011
gut	phD1	bdtt	0.09	urbanization level	2	138	0.338507	0.713424	Intercept (overall mean)	4.54402	0.081137	56.0042	0	4.38499	4.70304		Intercept (Ngoantet)	4.61349	0.099758	46.2467	0	4.41797	4.80901						LRT	2.02545	0.690041	0.797515
gut	phD1	bdtt	0.09						Linear trend	-0.038875	0.130784	-0.297247	0.766725	-0.295208	0.217457	-0.855521	Mbalmayo vs. Ngoantet	-0.153449	0.18706	-0.820316	0.41345	-0.52008	0.213183	-3.32609					p	0.363228	0.708206	0.671153
gut	phD1	bdtt	0.09						Quadratic trend	0.102846	0.149649	0.687247	0.49308	-0.19046	0.396152	2.26333	Yaounde vs. Ngoantet	-0.054978	0.184957	-0.297247	0.766725	-0.417487	0.307531	-1.19168
gut	phD2	bdtt	0.09	urbanization level	2	138	6.60787	0.00181746	Intercept (overall mean)	2.64465	0.028052	94.2762	0	2.58967	2.69963		Intercept (Ngoantet)	2.75523	0.03449	79.8843	0	2.68763	2.82283						LRT	0.106715	12.895	13.3736
gut	phD2	bdtt	0.09						Linear trend	-0.162339	0.045217	-3.59021	0.000458	-0.250963	-0.073715	-6.13839	Mbalmayo vs. Ngoantet	-0.102161	0.064674	-1.57964	0.116479	-0.22892	0.024597	-3.70789					p	0.948041	0.00158448	0.00124725
gut	phD2	bdtt	0.09						Quadratic trend	-0.010312	0.051739	-0.199308	0.842315	-0.111719	0.091095	-0.389919	Yaounde vs. Ngoantet	-0.229582	0.063947	-3.59021	0.000458	-0.354915	-0.104249	-8.33258
saliva	D0	bdtt	0.09	urbanization level	2.41	2	95	0.09523	Intercept (overall mean)	141.02	2.601	54.22	0	135.926	146.122		Intercept (Ngoantet)	148.52	3.885	38.23	0	140.903	156.13						LRT	0.941818	4.85144	4.95327
saliva	D0	bdtt	0.09						Linear trend	-8.17	4.215	-1.94	0.055447	-16.435	0.088	-5.7935	Mbalmayo vs. Ngoantet	-10.92	6.359	-1.72	0.089278	-23.382	1.547	-7.35255					p	0.624434	0.0884146	0.0840256
saliva	D0	bdtt	0.09						Quadratic trend	4.2	4.777	0.88	0.382108	-5.169	13.559	2.9783	Yaounde vs. Ngoantet	-11.56	5.961	-1.94	0.055447	-23.243	0.124	-7.78346
saliva	D1	bdtt	0.09	urbanization level	0.19	2	95	0.827795	Intercept (overall mean)	22.57	1.166	19.35	0	20.281	24.854		Intercept (Ngoantet)	23.61	2.293	10.3	0	19.119	28.108		Ngoantet/Mbalmayo	1.4734	1.03622	2.09502	LRT	8.19393	0.414081	0.389579
saliva	D1	bdtt	0.09						Linear trend	-0.93	2.061	-0.45	0.651689	-4.972	3.106	-4.12051	Mbalmayo vs. Ngoantet	-1.82	3.002	-0.61	0.546459	-7.7	4.067	-7.7086	Yaounde/Mbalmayo	1.05835	0.723622	1.5479	p	0.016623	0.812987	0.823008
saliva	D1	bdtt	0.09						Quadratic trend	0.94	1.979	0.48	0.634242	-2.934	4.824	4.16482	Yaounde vs. Ngoantet	-1.32	2.914	-0.45	0.651689	-7.032	4.392	-5.59085
saliva	D2	bdtt	0.09	urbanization level	0.26	2	95	0.768008	Intercept (overall mean)	10.62	0.668	15.91	0	9.316	11.933		Intercept (Ngoantet)	11.17	1.374	8.13	0	8.474	13.861		Ngoantet/Mbalmayo	1.49036	1.05005	2.11531	LRT	12.0181	0.463714	0.543616
saliva	D2	bdtt	0.09						Linear trend	-0.3	1.184	-0.25	0.801127	-2.62	2.021	-2.82486	Mbalmayo vs. Ngoantet	-1.21	1.76	-0.69	0.4946	-4.656	2.243	-10.8326	Yaounde/Mbalmayo	1.02186	0.70402	1.48318	p	0.00245636	0.793059	0.762
saliva	D2	bdtt	0.09						Quadratic trend	0.81	1.128	0.72	0.473169	-1.399	3.024	7.62712	Yaounde vs. Ngoantet	-0.42	1.674	-0.25	0.801127	-3.705	2.859	-3.76007
saliva	DInf	bdtt	0.09	urbanization level	0.54	2	95	0.583567	Intercept (overall mean)	4.57	0.26	17.61	0	4.063	5.08		Intercept (Ngoantet)	4.75	0.537	8.84	0	3.694	5.798		Ngoantet/Mbalmayo	1.72598	1.21645	2.44893	LRT	11.6522	0.701448	1.10657
saliva	DInf	bdtt	0.09						Linear trend	0	0.471	0.01	0.991839	-0.919	0.929	0	Mbalmayo vs. Ngoantet	-0.53	0.671	-0.79	0.431627	-1.846	0.785	-11.1579	Yaounde/Mbalmayo	1.09225	0.752485	1.58542	p	0.0029495	0.704178	0.575056
saliva	DInf	bdtt	0.09						Quadratic trend	0.44	0.427	1.02	0.310278	-0.401	1.273	9.62801	Yaounde vs. Ngoantet	0.01	0.667	0.01	0.991839	-1.3	1.313	0.210526
saliva	phD0	bdtt	0.09	urbanization level	2.44	2	95	0.092858	Intercept (overall mean)	25.71	0.406	63.38	0	24.919	26.51		Intercept (Ngoantet)	26.9	0.606	44.39	0	25.709	28.085						LRT	0.168523	4.90348	4.98422
saliva	phD0	bdtt	0.09						Linear trend	-1.22	0.658	-1.85	0.067014	-2.507	0.07	-4.74524	Mbalmayo vs. Ngoantet	-1.82	0.992	-1.84	0.069054	-3.768	0.12	-6.7658					p	0.919191	0.0861436	0.0827354
saliva	phD0	bdtt	0.09						Quadratic trend	0.79	0.745	1.05	0.294185	-0.675	2.247	3.07273	Yaounde vs. Ngoantet	-1.72	0.93	-1.85	0.067014	-3.545	0.1	-6.39405
saliva	phD1	bdtt	0.09	urbanization level	8.12	2	95	0.000556	Intercept (overall mean)	5.08	0.079	64.56	0	4.931	5.239		Intercept (Ngoantet)	5.5	0.118	46.76	0	5.269	5.73						LRT	0.0483773	15.4643	15.5837
saliva	phD1	bdtt	0.09						Linear trend	-0.46	0.128	-3.61	0.000492	-0.711	-0.211	-9.05512	Mbalmayo vs. Ngoantet	-0.59	0.193	-3.08	0.002703	-0.971	-0.216	-10.7273					p	0.976102	0.00043849	0.000413079
saliva	phD1	bdtt	0.09						Quadratic trend	0.22	0.145	1.51	0.134479	-0.065	0.502	4.33071	Yaounde vs. Ngoantet	-0.65	0.181	-3.61	0.000492	-1.005	-0.298	-11.8182
saliva	phD2	bdtt	0.09	urbanization level	6.96	2	95	0.001514	Intercept (overall mean)	3.21	0.034	94.12	0	3.14	3.273		Intercept (Ngoantet)	3.36	0.051	66.13	0	3.265	3.465						LRT	28.3157	13.3955	15.1885
saliva	phD2	bdtt	0.09						Linear trend	-0.2	0.055	-3.6	0.000504	-0.307	-0.091	-6.23053	Mbalmayo vs. Ngoantet	-0.19	0.083	-2.32	0.022386	-0.357	-0.03	-5.65476					p	7.10097e-07	0.0012337	0.000503336
saliva	phD2	bdtt	0.09						Quadratic trend	0.04	0.063	0.69	0.492986	-0.08	0.166	1.24611	Yaounde vs. Ngoantet	-0.28	0.078	-3.6	0.000504	-0.434	-0.128	-8.33333
gut	D0	bdtt	0.1	urbanization level	2	138	0.765743	0.466953	Intercept (overall mean)	212.093	6.04126	35.1073	0	200.252	223.933		Intercept (Ngoantet)	220.671	7.42776	29.709	0	206.113	235.229						LRT	1.05344	1.55616	1.64275
gut	D0	bdtt	0.1						Linear trend	-6.46708	9.73788	-0.664116	0.507724	-25.553	12.6188	-3.04918	Mbalmayo vs. Ngoantet	-16.5902	13.9281	-1.19113	0.235646	-43.8887	10.7083	-7.51805					p	0.590539	0.459287	0.439826
gut	D0	bdtt	0.1						Quadratic trend	9.81205	11.1425	0.880599	0.380066	-12.0268	31.6509	4.6263	Yaounde vs. Ngoantet	-9.14584	13.7714	-0.664116	0.507724	-36.1374	17.8457	-4.14455
gut	D1	bdtt	0.1	urbanization level	2	138	0.828729	0.438765	Intercept (overall mean)	54.4394	2.57274	21.1601	0	49.3969	59.4818		Intercept (Ngoantet)	52.2678	3.16319	16.5238	0	46.0681	58.4676						LRT	0.0437648	1.6834	1.67228
gut	D1	bdtt	0.1						Linear trend	4.99098	4.14698	1.20352	0.230835	-3.13695	13.1189	9.16796	Mbalmayo vs. Ngoantet	-0.543676	5.93141	-0.091661	0.927101	-12.169	11.0817	-1.04017					p	0.978355	0.430977	0.433381
gut	D1	bdtt	0.1						Quadratic trend	3.32545	4.74514	0.700812	0.4846	-5.97485	12.6258	6.10854	Yaounde vs. Ngoantet	7.05831	5.86471	1.20352	0.230835	-4.43632	18.5529	13.5041
gut	D2	bdtt	0.1	urbanization level	2	138	1.68396	0.189429	Intercept (overall mean)	25.7166	1.39219	18.472	0	22.9879	28.4452		Intercept (Ngoantet)	23.5966	1.71171	13.7854	0	20.2417	26.9515						LRT	0.729492	3.39981	3.04943
gut	D2	bdtt	0.1						Linear trend	4.04884	2.24407	1.80424	0.073375	-0.349457	8.44714	15.7441	Mbalmayo vs. Ngoantet	0.634018	3.20968	0.197533	0.843701	-5.65685	6.92489	2.68691					p	0.694373	0.1827	0.217683
gut	D2	bdtt	0.1						Quadratic trend	1.81993	2.56776	0.708761	0.479669	-3.21278	6.85263	7.07686	Yaounde vs. Ngoantet	5.72592	3.17359	1.80424	0.073375	-0.494207	11.9461	24.2659
gut	DInf	bdtt	0.1	urbanization level	2	138	2.22076	0.112391	Intercept (overall mean)	8.3236	0.388144	21.4446	0	7.56285	9.08435		Intercept (Ngoantet)	7.67833	0.477225	16.0895	0	6.74298	8.61367						LRT	3.1384	4.46658	3.55839
gut	DInf	bdtt	0.1						Linear trend	1.28432	0.625647	2.05279	0.041983	0.058075	2.51057	15.4299	Mbalmayo vs. Ngoantet	0.119518	0.894861	0.13356	0.893945	-1.63438	1.87341	1.55656					p	0.208212	0.107175	0.168774
gut	DInf	bdtt	0.1						Quadratic trend	0.643917	0.715891	0.899463	0.369973	-0.759204	2.04704	7.73604	Yaounde vs. Ngoantet	1.81631	0.884799	2.05279	0.041983	0.08213	3.55048	23.655
gut	phD0	bdtt	0.1	urbanization level	2	138	0.485345	0.616532	Intercept (overall mean)	28.5131	0.570008	50.0222	0	27.3959	29.6303		Intercept (Ngoantet)	29.1983	0.700828	41.6625	0	27.8247	30.5719						LRT	0.295918	0.98832	1.01168
gut	phD0	bdtt	0.1						Linear trend	-0.66557	0.918793	-0.724396	0.470049	-2.46637	1.13523	-2.33426	Mbalmayo vs. Ngoantet	-1.11431	1.31415	-0.84793	0.397945	-3.68998	1.46138	-3.81634					p	0.862466	0.610083	0.603
gut	phD0	bdtt	0.1						Quadratic trend	0.525559	1.05132	0.499904	0.617939	-1.53499	2.58611	1.84322	Yaounde vs. Ngoantet	-0.941258	1.29937	-0.724396	0.470049	-3.48798	1.60546	-3.22368
gut	phD1	bdtt	0.1	urbanization level	2	138	0.354864	0.701907	Intercept (overall mean)	4.48866	0.079089	56.7549	0	4.33365	4.64367		Intercept (Ngoantet)	4.55982	0.09724	46.8926	0	4.36924	4.75041						LRT	2.04351	0.723299	0.830081
gut	phD1	bdtt	0.1						Linear trend	-0.043131	0.127482	-0.338327	0.735631	-0.292992	0.20673	-0.960887	Mbalmayo vs. Ngoantet	-0.152479	0.182338	-0.836243	0.404464	-0.509854	0.204897	-3.34397					p	0.359962	0.696526	0.660314
gut	phD1	bdtt	0.1						Quadratic trend	0.099597	0.145871	0.682775	0.495894	-0.186304	0.385498	2.21886	Yaounde vs. Ngoantet	-0.060996	0.180287	-0.338327	0.735631	-0.414353	0.292361	-1.33768
gut	phD2	bdtt	0.1	urbanization level	2	138	6.62335	0.00179196	Intercept (overall mean)	2.62973	0.028005	93.9019	0	2.57484	2.68461		Intercept (Ngoantet)	2.74024	0.034432	79.5834	0	2.67275	2.80773						LRT	0.103316	12.9239	13.4506
gut	phD2	bdtt	0.1						Linear trend	-0.16226	0.045141	-3.5945	0.000451	-0.250735	-0.073785	-6.17023	Mbalmayo vs. Ngoantet	-0.102077	0.064565	-1.58098	0.116171	-0.228622	0.024469	-3.72511					p	0.949654	0.00156177	0.00120017
gut	phD2	bdtt	0.1						Quadratic trend	-0.010336	0.051652	-0.200101	0.841696	-0.111572	0.090901	-0.393045	Yaounde vs. Ngoantet	-0.22947	0.063839	-3.5945	0.000451	-0.354593	-0.104348	-8.37408
saliva	D0	bdtt	0.1	urbanization level	2.49	2	95	0.088528	Intercept (overall mean)	132.71	2.479	53.54	0	127.853	137.569		Intercept (Ngoantet)	139.97	3.702	37.81	0	132.714	147.224						LRT	0.806466	5.002	5.09989
saliva	D0	bdtt	0.1						Linear trend	-7.88	4.017	-1.96	0.052646	-15.755	-0.01	-5.93776	Mbalmayo vs. Ngoantet	-10.63	6.06	-1.75	0.082712	-22.505	1.25	-7.59448					p	0.668156	0.0820029	0.078086
saliva	D0	bdtt	0.1						Quadratic trend	4.13	4.553	0.91	0.367029	-4.796	13.049	3.11205	Yaounde vs. Ngoantet	-11.15	5.681	-1.96	0.052646	-22.281	-0.014	-7.96599
saliva	D1	bdtt	0.1	urbanization level	0.24	2	95	0.784209	Intercept (overall mean)	21.2	1.098	19.31	0	19.051	23.356		Intercept (Ngoantet)	22.34	2.119	10.54	0	18.184	26.491		Ngoantet/Mbalmayo	1.46339	1.03373	2.07164	LRT	7.09666	0.546692	0.500995
saliva	D1	bdtt	0.1						Linear trend	-1.07	1.914	-0.56	0.576839	-4.824	2.68	-5.04717	Mbalmayo vs. Ngoantet	-1.89	2.831	-0.67	0.507031	-7.434	3.663	-8.46016	Yaounde/Mbalmayo	0.999717	0.694347	1.43939	p	0.0287727	0.760829	0.778413
saliva	D1	bdtt	0.1						Quadratic trend	0.92	1.89	0.49	0.627288	-2.783	4.624	4.33962	Yaounde vs. Ngoantet	-1.52	2.707	-0.56	0.576839	-6.822	3.79	-6.80394
saliva	D2	bdtt	0.1	urbanization level	0.25	2	95	0.77662	Intercept (overall mean)	10.09	0.634	15.91	0	8.847	11.332		Intercept (Ngoantet)	10.64	1.279	8.32	0	8.129	13.142		Ngoantet/Mbalmayo	1.47786	1.03862	2.10285	LRT	10.6403	0.48522	0.520716
saliva	D2	bdtt	0.1						Linear trend	-0.34	1.107	-0.31	0.760487	-2.508	1.831	-3.36967	Mbalmayo vs. Ngoantet	-1.16	1.674	-0.69	0.489832	-4.442	2.121	-10.9023	Yaounde/Mbalmayo	1.00949	0.689717	1.47753	p	0.0048921	0.784577	0.770775
saliva	D2	bdtt	0.1						Quadratic trend	0.75	1.09	0.69	0.491536	-1.383	2.888	7.4331	Yaounde vs. Ngoantet	-0.48	1.565	-0.31	0.760487	-3.546	2.589	-4.51128
saliva	DInf	bdtt	0.1	urbanization level	0.31	2	95	0.733669	Intercept (overall mean)	4.39	0.272	16.12	0	3.854	4.92		Intercept (Ngoantet)	4.54	0.406	11.17	0	3.741	5.335						LRT	10	0.638954	0.96453
saliva	DInf	bdtt	0.1						Linear trend	0.01	0.441	0.03	0.974696	-0.85	0.878	0.22779	Mbalmayo vs. Ngoantet	-0.47	0.665	-0.71	0.479502	-1.776	0.832	-10.3524					p	0.0067378	0.726529	0.617383
saliva	DInf	bdtt	0.1						Quadratic trend	0.39	0.5	0.79	0.432789	-0.586	1.373	8.88383	Yaounde vs. Ngoantet	0.02	0.624	0.03	0.974696	-1.202	1.242	0.440529
saliva	phD0	bdtt	0.1	urbanization level	2.36	2	95	0.099708	Intercept (overall mean)	25.02	0.396	63.26	0	24.247	25.798		Intercept (Ngoantet)	26.16	0.591	44.27	0	24.999	27.314						LRT	0.145682	4.75662	4.85597
saliva	phD0	bdtt	0.1						Linear trend	-1.11	0.641	-1.72	0.087797	-2.362	0.151	-4.43645	Mbalmayo vs. Ngoantet	-1.84	0.967	-1.9	0.060468	-3.733	0.058	-7.03364					p	0.929749	0.0927071	0.0882146
saliva	phD0	bdtt	0.1						Quadratic trend	0.86	0.727	1.19	0.238435	-0.562	2.286	3.43725	Yaounde vs. Ngoantet	-1.56	0.907	-1.72	0.087797	-3.341	0.213	-5.9633
saliva	phD1	bdtt	0.1	urbanization level	8.12	2	95	0.000557	Intercept (overall mean)	5.03	0.077	65.08	0	4.881	5.184		Intercept (Ngoantet)	5.44	0.115	47.1	0	5.213	5.666						LRT	0.0412545	15.4607	15.6519
saliva	phD1	bdtt	0.1						Linear trend	-0.45	0.125	-3.61	0.000488	-0.698	-0.207	-8.94632	Mbalmayo vs. Ngoantet	-0.58	0.189	-3.08	0.002743	-0.952	-0.211	-10.6618					p	0.979584	0.000439285	0.000399241
saliva	phD1	bdtt	0.1						Quadratic trend	0.21	0.142	1.5	0.136202	-0.065	0.492	4.17495	Yaounde vs. Ngoantet	-0.64	0.177	-3.61	0.000488	-0.987	-0.293	-11.7647
saliva	phD2	bdtt	0.1	urbanization level	6.86	2	95	0.001642	Intercept (overall mean)	3.19	0.034	93.53	0	3.121	3.255		Intercept (Ngoantet)	3.34	0.051	65.71	0	3.245	3.445						LRT	28.9296	13.2285	14.9956
saliva	phD2	bdtt	0.1						Linear trend	-0.2	0.055	-3.58	0.000542	-0.306	-0.09	-6.26959	Mbalmayo vs. Ngoantet	-0.19	0.083	-2.3	0.023691	-0.355	-0.028	-5.68862					p	5.22412e-07	0.00134115	0.000554307
saliva	phD2	bdtt	0.1						Quadratic trend	0.04	0.063	0.67	0.501477	-0.08	0.165	1.25392	Yaounde vs. Ngoantet	-0.28	0.078	-3.58	0.000542	-0.433	-0.127	-8.38323
gut	D0	bdtt	0.11	urbanization level	2	138	0.706613	0.495088	Intercept (overall mean)	208.59	5.89842	35.3636	0	197.029	220.15		Intercept (Ngoantet)	216.471	7.25214	29.8492	0	202.257	230.685						LRT	0.96847	1.4366	1.52223
gut	D0	bdtt	0.11						Linear trend	-5.57264	9.50764	-0.586122	0.558751	-24.2073	13.062	-2.67158	Mbalmayo vs. Ngoantet	-15.7628	13.5987	-1.15914	0.248401	-42.4159	10.8902	-7.28173					p	0.616168	0.487579	0.467145
gut	D0	bdtt	0.11						Quadratic trend	9.65294	10.879	0.887298	0.376462	-11.6696	30.9754	4.62772	Yaounde vs. Ngoantet	-7.8809	13.4458	-0.586122	0.558751	-34.2342	18.4725	-3.64063
gut	D1	bdtt	0.11	urbanization level	2	138	0.905941	0.406551	Intercept (overall mean)	53.6646	2.53785	21.1457	0	48.6905	58.6387		Intercept (Ngoantet)	51.3123	3.1203	16.4447	0	45.1967	57.428						LRT	0.0556187	1.83922	1.81113
gut	D1	bdtt	0.11						Linear trend	5.2077	4.09075	1.27305	0.205142	-2.81001	13.2254	9.70418	Mbalmayo vs. Ngoantet	-0.308056	5.85098	-0.05265	0.958087	-11.7758	11.1596	-0.600355					p	0.972574	0.398674	0.404313
gut	D1	bdtt	0.11						Quadratic trend	3.2582	4.6808	0.696077	0.487551	-5.916	12.4324	6.07141	Yaounde vs. Ngoantet	7.36481	5.78519	1.27305	0.205142	-3.97395	18.7036	14.3529
gut	D2	bdtt	0.11	urbanization level	2	138	1.78243	0.17208	Intercept (overall mean)	25.4915	1.38108	18.4576	0	22.7846	28.1983		Intercept (Ngoantet)	23.3348	1.69805	13.7421	0	20.0067	26.6629						LRT	0.802512	3.59611	3.21053
gut	D2	bdtt	0.11						Linear trend	4.12998	2.22616	1.8552	0.065701	-0.233214	8.49318	16.2014	Mbalmayo vs. Ngoantet	0.629242	3.18407	0.197622	0.843632	-5.61142	6.86991	2.69658					p	0.669479	0.165621	0.200836
gut	D2	bdtt	0.11						Quadratic trend	1.87067	2.54726	0.734385	0.46396	-3.12188	6.86322	7.33843	Yaounde vs. Ngoantet	5.84068	3.14827	1.8552	0.065701	-0.329815	12.0112	25.0299
gut	DInf	bdtt	0.11	urbanization level	2	138	2.41172	0.093431	Intercept (overall mean)	8.27098	0.384793	21.4946	0	7.5168	9.02516		Intercept (Ngoantet)	7.62522	0.473105	16.1174	0	6.69795	8.55249						LRT	3.74399	4.84413	3.79313
gut	DInf	bdtt	0.11						Linear trend	1.31837	0.620246	2.12556	0.035321	0.102713	2.53403	15.9397	Mbalmayo vs. Ngoantet	0.072833	0.887136	0.082099	0.934687	-1.66592	1.81159	0.955159					p	0.153817	0.0887382	0.150083
gut	DInf	bdtt	0.11						Quadratic trend	0.701695	0.709711	0.988706	0.324538	-0.689313	2.0927	8.48382	Yaounde vs. Ngoantet	1.86446	0.877161	2.12556	0.035321	0.145258	3.58366	24.4513
gut	phD0	bdtt	0.11	urbanization level	2	138	0.492895	0.611927	Intercept (overall mean)	27.7354	0.55133	50.3062	0	26.6548	28.8159		Intercept (Ngoantet)	28.4015	0.677864	41.8986	0	27.0729	29.7301						LRT	0.324455	1.00364	1.03085
gut	phD0	bdtt	0.11						Linear trend	-0.634968	0.888687	-0.714502	0.476124	-2.37676	1.10683	-2.28938	Mbalmayo vs. Ngoantet	-1.10049	1.27109	-0.865786	0.38811	-3.59177	1.39079	-3.87475					p	0.850248	0.605428	0.597248
gut	phD0	bdtt	0.11						Quadratic trend	0.531946	1.01687	0.52312	0.60173	-1.46108	2.52498	1.91793	Yaounde vs. Ngoantet	-0.897981	1.25679	-0.714502	0.476124	-3.36125	1.56529	-3.16174
gut	phD1	bdtt	0.11	urbanization level	2	138	0.366526	0.693811	Intercept (overall mean)	4.44283	0.077426	57.3817	0	4.29108	4.59459		Intercept (Ngoantet)	4.51514	0.095196	47.4301	0	4.32856	4.70172						LRT	2.05841	0.747005	0.848658
gut	phD1	bdtt	0.11						Linear trend	-0.046706	0.124803	-0.374242	0.708799	-0.291315	0.197902	-1.05127	Mbalmayo vs. Ngoantet	-0.150866	0.178505	-0.845164	0.399482	-0.500728	0.198997	-3.34134					p	0.357291	0.688319	0.654209
gut	phD1	bdtt	0.11						Quadratic trend	0.096215	0.142804	0.673758	0.501592	-0.183676	0.376106	2.16562	Yaounde vs. Ngoantet	-0.066053	0.176497	-0.374242	0.708799	-0.411981	0.279876	-1.46292
gut	phD2	bdtt	0.11	urbanization level	2	138	6.69408	0.00168002	Intercept (overall mean)	2.61688	0.027914	93.7474	0	2.56216	2.67159		Intercept (Ngoantet)	2.72734	0.034321	79.4666	0	2.66007	2.7946						LRT	0.0771828	13.0557	13.6395
gut	phD2	bdtt	0.11						Linear trend	-0.162716	0.044995	-3.61635	0.000418	-0.250904	-0.074528	-6.21795	Mbalmayo vs. Ngoantet	-0.10127	0.064356	-1.5736	0.11787	-0.227405	0.024865	-3.71314					p	0.962144	0.00146216	0.00109201
gut	phD2	bdtt	0.11						Quadratic trend	-0.011258	0.051485	-0.218663	0.827236	-0.112166	0.08965	-0.430208	Yaounde vs. Ngoantet	-0.230115	0.063632	-3.61635	0.000418	-0.354832	-0.105399	-8.43735
saliva	D0	bdtt	0.11	urbanization level	2.58	2	95	0.080893	Intercept (overall mean)	124.65	2.344	53.18	0	120.054	129.242		Intercept (Ngoantet)	131.63	3.5	37.6	0	124.769	138.491						LRT	0.740048	5.18808	5.23993
saliva	D0	bdtt	0.11						Linear trend	-7.65	3.798	-2.01	0.046763	-15.097	-0.208	-6.13718	Mbalmayo vs. Ngoantet	-10.12	5.731	-1.77	0.080504	-21.355	1.108	-7.68822					p	0.690718	0.0747176	0.0728055
saliva	D0	bdtt	0.11						Quadratic trend	3.85	4.305	0.89	0.37369	-4.59	12.285	3.08865	Yaounde vs. Ngoantet	-10.82	5.372	-2.01	0.046763	-21.351	-0.294	-8.22001
saliva	D1	bdtt	0.11	urbanization level	0.21	2	95	0.813072	Intercept (overall mean)	19.2	0.956	20.09	0	17.328	21.074		Intercept (Ngoantet)	20.12	1.83	11	0	16.532	23.704		Ngoantet/Mbalmayo	1.45616	1.02906	2.06051	LRT	6.5451	0.470088	0.426582
saliva	D1	bdtt	0.11						Linear trend	-0.94	1.669	-0.56	0.576282	-4.206	2.335	-4.89583	Mbalmayo vs. Ngoantet	-1.43	2.45	-0.58	0.561281	-6.229	3.373	-7.10736	Yaounde/Mbalmayo	1.01876	0.709588	1.46264	p	0.0379096	0.790536	0.807921
saliva	D1	bdtt	0.11						Quadratic trend	0.63	1.642	0.38	0.703964	-2.593	3.844	3.28125	Yaounde vs. Ngoantet	-1.32	2.36	-0.56	0.576282	-5.948	3.302	-6.56064
saliva	D2	bdtt	0.11	urbanization level	0.15	2	95	0.864989	Intercept (overall mean)	9.35	0.555	16.85	0	8.265	10.442		Intercept (Ngoantet)	9.69	1.09	8.89	0	7.555	11.829		Ngoantet/Mbalmayo	1.45603	1.0237	2.07094	LRT	8.73272	0.274038	0.298904
saliva	D2	bdtt	0.11						Linear trend	-0.18	0.957	-0.19	0.847629	-2.06	1.692	-1.92513	Mbalmayo vs. Ngoantet	-0.76	1.46	-0.52	0.605669	-3.617	2.105	-7.84314	Yaounde/Mbalmayo	0.965458	0.659988	1.41231	p	0.0126974	0.871954	0.86118
saliva	D2	bdtt	0.11						Quadratic trend	0.51	0.966	0.53	0.598144	-1.382	2.404	5.45455	Yaounde vs. Ngoantet	-0.26	1.354	-0.19	0.847629	-2.914	2.392	-2.68318
saliva	DInf	bdtt	0.11	urbanization level	0.19	2	95	0.823323	Intercept (overall mean)	4.26	0.252	16.94	0	3.77	4.756		Intercept (Ngoantet)	4.35	0.376	11.58	0	3.615	5.088						LRT	7.45727	0.401091	0.578111
saliva	DInf	bdtt	0.11						Linear trend	0.04	0.408	0.1	0.919888	-0.758	0.841	0.938967	Mbalmayo vs. Ngoantet	-0.32	0.615	-0.52	0.600849	-1.529	0.883	-7.35632					p	0.0240256	0.818284	0.748971
saliva	DInf	bdtt	0.11						Quadratic trend	0.29	0.462	0.62	0.535491	-0.619	1.194	6.80751	Yaounde vs. Ngoantet	0.06	0.577	0.1	0.919888	-1.072	1.189	1.37931
saliva	phD0	bdtt	0.11	urbanization level	2.07	2	95	0.131594	Intercept (overall mean)	24.34	0.384	63.41	0	23.589	25.093		Intercept (Ngoantet)	25.37	0.573	44.26	0	24.249	26.496						LRT	0.246356	4.18415	4.22295
saliva	phD0	bdtt	0.11						Linear trend	-1.07	0.622	-1.71	0.089712	-2.286	0.153	-4.39606	Mbalmayo vs. Ngoantet	-1.59	0.939	-1.69	0.094439	-3.425	0.254	-6.26724					p	0.884106	0.123431	0.121059
saliva	phD0	bdtt	0.11						Quadratic trend	0.68	0.705	0.96	0.338125	-0.703	2.061	2.79376	Yaounde vs. Ngoantet	-1.51	0.88	-1.71	0.089712	-3.232	0.216	-5.95191
saliva	phD1	bdtt	0.11	urbanization level	8.1	2	95	0.000567	Intercept (overall mean)	4.97	0.076	65.32	0	4.821	5.119		Intercept (Ngoantet)	5.37	0.114	47.26	0	5.148	5.593						LRT	0.0332114	15.4231	15.6098
saliva	phD1	bdtt	0.11						Linear trend	-0.44	0.123	-3.6	0.000512	-0.685	-0.202	-8.85312	Mbalmayo vs. Ngoantet	-0.57	0.186	-3.09	0.002661	-0.939	-0.209	-10.6145					p	0.983531	0.000447618	0.000407742
saliva	phD1	bdtt	0.11						Quadratic trend	0.21	0.14	1.52	0.131548	-0.061	0.487	4.22535	Yaounde vs. Ngoantet	-0.63	0.174	-3.6	0.000512	-0.969	-0.286	-11.7318
saliva	phD2	bdtt	0.11	urbanization level	6.91	2	95	0.001582	Intercept (overall mean)	3.16	0.034	93.08	0	3.096	3.229		Intercept (Ngoantet)	3.32	0.051	65.41	0	3.22	3.419						LRT	30.0149	13.3048	15.0656
saliva	phD2	bdtt	0.11						Linear trend	-0.2	0.055	-3.6	0.000516	-0.306	-0.09	-6.32911	Mbalmayo vs. Ngoantet	-0.19	0.083	-2.3	0.023895	-0.354	-0.028	-5.72289					p	3.03626e-07	0.0012909	0.000535226
saliva	phD2	bdtt	0.11						Quadratic trend	0.04	0.062	0.66	0.508527	-0.081	0.164	1.26582	Yaounde vs. Ngoantet	-0.28	0.078	-3.6	0.000516	-0.433	-0.127	-8.43373
gut	D0	bdtt	0.12	urbanization level	2	138	0.725449	0.485944	Intercept (overall mean)	205.457	5.73965	35.796	0	194.207	216.706		Intercept (Ngoantet)	213.23	7.05693	30.2157	0	199.399	227.061						LRT	0.806117	1.4747	1.5589
gut	D0	bdtt	0.12						Linear trend	-5.5015	9.25172	-0.594646	0.553054	-23.6345	12.6315	-2.67769	Mbalmayo vs. Ngoantet	-15.5391	13.2327	-1.17429	0.242301	-41.4747	10.3966	-7.28747					p	0.668273	0.47838	0.458659
gut	D0	bdtt	0.12						Quadratic trend	9.51129	10.5862	0.898462	0.370504	-11.2373	30.2598	4.62934	Yaounde vs. Ngoantet	-7.7803	13.0839	-0.594646	0.553054	-33.4243	17.8637	-3.64878
gut	D1	bdtt	0.12	urbanization level	2	138	0.910939	0.404551	Intercept (overall mean)	53.2667	2.5012	21.2964	0	48.3644	58.1689		Intercept (Ngoantet)	50.8863	3.07524	16.5471	0	44.8589	56.9137						LRT	0.0361884	1.8493	1.82391
gut	D1	bdtt	0.12						Linear trend	5.17486	4.03168	1.28355	0.201451	-2.72709	13.0768	9.715	Mbalmayo vs. Ngoantet	-0.177277	5.76649	-0.030743	0.975519	-11.4794	11.1248	-0.348379					p	0.982069	0.396669	0.401737
gut	D1	bdtt	0.12						Quadratic trend	3.13245	4.61321	0.679018	0.498264	-5.90927	12.1742	5.8807	Yaounde vs. Ngoantet	7.31835	5.70165	1.28355	0.201451	-3.85668	18.4934	14.3818
gut	D2	bdtt	0.12	urbanization level	2	138	1.78931	0.170929	Intercept (overall mean)	25.4129	1.37278	18.512	0	22.7223	28.1035		Intercept (Ngoantet)	23.2489	1.68783	13.7744	0	19.9408	26.557						LRT	0.78141	3.60982	3.23261
gut	D2	bdtt	0.12						Linear trend	4.11832	2.21277	1.86116	0.064849	-0.218625	8.45528	16.2057	Mbalmayo vs. Ngoantet	0.667734	3.16492	0.21098	0.833214	-5.53539	6.87086	2.87211					p	0.67658	0.16449	0.198632
gut	D2	bdtt	0.12						Quadratic trend	1.83251	2.53194	0.723758	0.470439	-3.13	6.79503	7.21097	Yaounde vs. Ngoantet	5.82419	3.12933	1.86116	0.064849	-0.309183	11.9576	25.0515
gut	DInf	bdtt	0.12	urbanization level	2	138	2.43602	0.0912638	Intercept (overall mean)	8.26141	0.384311	21.4967	0	7.50817	9.01465		Intercept (Ngoantet)	7.61313	0.472513	16.112	0	6.68703	8.53924						LRT	3.74062	4.89209	3.83106
gut	DInf	bdtt	0.12						Linear trend	1.32337	0.619469	2.1363	0.03442	0.109234	2.53751	16.0187	Mbalmayo vs. Ngoantet	0.073304	0.886025	0.082734	0.934183	-1.66327	1.80988	0.962862					p	0.154076	0.0866355	0.147263
gut	DInf	bdtt	0.12						Quadratic trend	0.704197	0.708822	0.993475	0.322217	-0.685069	2.09346	8.52393	Yaounde vs. Ngoantet	1.87153	0.876062	2.1363	0.03442	0.154481	3.58858	24.5829
gut	phD0	bdtt	0.12	urbanization level	2	138	0.515575	0.598303	Intercept (overall mean)	26.9884	0.527165	51.1953	0	25.9551	28.0216		Intercept (Ngoantet)	27.6421	0.648153	42.6475	0	26.3717	28.9124						LRT	0.350883	1.04965	1.07689
gut	phD0	bdtt	0.12						Linear trend	-0.639642	0.849735	-0.752755	0.45288	-2.30509	1.02581	-2.37007	Mbalmayo vs. Ngoantet	-1.05648	1.21537	-0.869268	0.38621	-3.43857	1.3256	-3.82202					p	0.839087	0.591659	0.583656
gut	phD0	bdtt	0.12						Quadratic trend	0.493319	0.972301	0.507372	0.612703	-1.41236	2.39899	1.82789	Yaounde vs. Ngoantet	-0.904591	1.20171	-0.752755	0.45288	-3.25989	1.45071	-3.27252
gut	phD1	bdtt	0.12	urbanization level	2	138	0.36482	0.69499	Intercept (overall mean)	4.39601	0.075861	57.9482	0	4.24732	4.54469		Intercept (Ngoantet)	4.46769	0.093271	47.8998	0	4.28488	4.6505						LRT	2.12959	0.743537	0.839995
gut	phD1	bdtt	0.12						Linear trend	-0.048302	0.12228	-0.395015	0.693442	-0.287967	0.191362	-1.09877	Mbalmayo vs. Ngoantet	-0.146735	0.174897	-0.83898	0.402932	-0.489526	0.196056	-3.28436					p	0.344798	0.689514	0.657048
gut	phD1	bdtt	0.12						Quadratic trend	0.091921	0.139918	0.656965	0.512298	-0.182313	0.366155	2.09101	Yaounde vs. Ngoantet	-0.06831	0.17293	-0.395015	0.693442	-0.407246	0.270627	-1.52898
gut	phD2	bdtt	0.12	urbanization level	2	138	6.55901	0.00190036	Intercept (overall mean)	2.6035	0.027988	93.0225	0	2.54864	2.65835		Intercept (Ngoantet)	2.71274	0.034411	78.8332	0	2.6453	2.78019						LRT	0.0785508	12.8038	13.4236
gut	phD2	bdtt	0.12						Linear trend	-0.16165	0.045113	-3.58319	0.00047	-0.250071	-0.073229	-6.20896	Mbalmayo vs. Ngoantet	-0.099131	0.064526	-1.53631	0.126753	-0.225599	0.027337	-3.65427					p	0.961486	0.00165837	0.0012165
gut	phD2	bdtt	0.12						Quadratic trend	-0.012389	0.051621	-0.239993	0.810692	-0.113563	0.088786	-0.47586	Yaounde vs. Ngoantet	-0.228608	0.0638	-3.58319	0.00047	-0.353653	-0.103562	-8.42719
saliva	D0	bdtt	0.12	urbanization level	2.61	2	95	0.078533	Intercept (overall mean)	120.66	2.246	53.72	0	116.254	125.059		Intercept (Ngoantet)	127.4	3.355	37.98	0	120.825	133.975						LRT	0.930189	5.24916	5.35345
saliva	D0	bdtt	0.12						Linear trend	-7.32	3.64	-2.01	0.047275	-14.451	-0.182	-6.06663	Mbalmayo vs. Ngoantet	-9.88	5.492	-1.8	0.075081	-20.647	0.88	-7.7551					p	0.628076	0.0724701	0.068788
saliva	D0	bdtt	0.12						Quadratic trend	3.85	4.126	0.93	0.353599	-4.24	11.932	3.19078	Yaounde vs. Ngoantet	-10.35	5.148	-2.01	0.047275	-20.436	-0.257	-8.12402
saliva	D1	bdtt	0.12	urbanization level	0.26	2	95	0.773489	Intercept (overall mean)	18.68	0.994	18.8	0	16.731	20.626		Intercept (Ngoantet)	19.62	1.484	13.22	0	16.707	22.525						LRT	6.64605	0.529908	0.493384
saliva	D1	bdtt	0.12						Linear trend	-0.89	1.61	-0.55	0.583929	-4.042	2.271	-4.76445	Mbalmayo vs. Ngoantet	-1.56	2.43	-0.64	0.522279	-6.323	3.202	-7.95107					p	0.0360435	0.767241	0.781381
saliva	D1	bdtt	0.12						Quadratic trend	0.76	1.825	0.42	0.676837	-2.814	4.341	4.06852	Yaounde vs. Ngoantet	-1.25	2.278	-0.55	0.583929	-5.716	3.212	-6.37105
saliva	D2	bdtt	0.12	urbanization level	0.18	2	95	0.837799	Intercept (overall mean)	9.24	0.544	16.99	0	8.173	10.305		Intercept (Ngoantet)	9.58	1.069	8.96	0	7.481	11.672		Ngoantet/Mbalmayo	1.45502	1.02429	2.06687	LRT	8.62972	0.316456	0.364594
saliva	D2	bdtt	0.12						Linear trend	-0.16	0.942	-0.17	0.868908	-2.002	1.69	-1.7316	Mbalmayo vs. Ngoantet	-0.79	1.425	-0.56	0.579338	-3.585	2	-8.24635	Yaounde/Mbalmayo	0.961813	0.660244	1.40113	p	0.0133684	0.853655	0.833354
saliva	D2	bdtt	0.12						Quadratic trend	0.56	0.942	0.59	0.555508	-1.288	2.402	6.06061	Yaounde vs. Ngoantet	-0.22	1.332	-0.17	0.868908	-2.831	2.39	-2.29645
saliva	DInf	bdtt	0.12	urbanization level	0.19	2	95	0.827563	Intercept (overall mean)	4.25	0.251	16.95	0	3.762	4.746		Intercept (Ngoantet)	4.34	0.375	11.58	0	3.607	5.076						LRT	7.4354	0.390494	0.560742
saliva	DInf	bdtt	0.12						Linear trend	0.04	0.407	0.1	0.922066	-0.757	0.837	0.941176	Mbalmayo vs. Ngoantet	-0.32	0.614	-0.52	0.605166	-1.521	0.885	-7.37327					p	0.0242898	0.822631	0.755503
saliva	DInf	bdtt	0.12						Quadratic trend	0.28	0.461	0.61	0.540852	-0.621	1.187	6.58824	Yaounde vs. Ngoantet	0.06	0.575	0.1	0.922066	-1.071	1.184	1.38249
saliva	phD0	bdtt	0.12	urbanization level	2.37	2	95	0.099026	Intercept (overall mean)	23.66	0.373	63.52	0	22.933	24.393		Intercept (Ngoantet)	24.73	0.556	44.46	0	23.643	25.824						LRT	0.203105	4.77078	4.82056
saliva	phD0	bdtt	0.12						Linear trend	-1.1	0.604	-1.82	0.071292	-2.284	0.082	-4.6492	Mbalmayo vs. Ngoantet	-1.65	0.911	-1.82	0.072495	-3.439	0.131	-6.67206					p	0.903434	0.0920528	0.0897902
saliva	phD0	bdtt	0.12						Quadratic trend	0.71	0.684	1.04	0.298767	-0.626	2.056	3.00085	Yaounde vs. Ngoantet	-1.56	0.854	-1.82	0.071292	-3.231	0.116	-6.30813
saliva	phD1	bdtt	0.12	urbanization level	8.12	2	95	0.000556	Intercept (overall mean)	4.91	0.074	66.09	0	4.76	5.051		Intercept (Ngoantet)	5.3	0.111	47.78	0	5.079	5.513						LRT	0.0407577	15.4611	15.7078
saliva	phD1	bdtt	0.12						Linear trend	-0.43	0.12	-3.61	0.000485	-0.67	-0.199	-8.75764	Mbalmayo vs. Ngoantet	-0.56	0.181	-3.07	0.002762	-0.913	-0.202	-10.566					p	0.979827	0.000439194	0.000388243
saliva	phD1	bdtt	0.12						Quadratic trend	0.2	0.136	1.5	0.137048	-0.063	0.472	4.07332	Yaounde vs. Ngoantet	-0.61	0.17	-3.61	0.000485	-0.948	-0.281	-11.5094
saliva	phD2	bdtt	0.12	urbanization level	6.84	2	95	0.001674	Intercept (overall mean)	3.14	0.034	93.1	0	3.07	3.202		Intercept (Ngoantet)	3.29	0.05	65.4	0	3.191	3.388						LRT	29.9481	13.1886	14.875
saliva	phD2	bdtt	0.12						Linear trend	-0.2	0.055	-3.59	0.000525	-0.303	-0.089	-6.36943	Mbalmayo vs. Ngoantet	-0.19	0.082	-2.25	0.02694	-0.346	-0.024	-5.77508					p	3.1394e-07	0.00136814	0.000588746
saliva	phD2	bdtt	0.12						Quadratic trend	0.04	0.062	0.61	0.540974	-0.083	0.159	1.27389	Yaounde vs. Ngoantet	-0.28	0.077	-3.59	0.000525	-0.428	-0.126	-8.51064
gut	D0	bdtt	0.13	urbanization level	2	138	0.744874	0.476693	Intercept (overall mean)	201.289	5.59109	36.0017	0	190.33	212.247		Intercept (Ngoantet)	208.931	6.87427	30.3932	0	195.458	222.405						LRT	0.891711	1.51398	1.60794
gut	D0	bdtt	0.13						Linear trend	-5.34548	9.01225	-0.593135	0.554062	-23.0092	12.3182	-2.65563	Mbalmayo vs. Ngoantet	-15.3686	12.8902	-1.19227	0.235202	-40.6329	9.89573	-7.3558					p	0.640276	0.469077	0.447548
gut	D0	bdtt	0.13						Quadratic trend	9.46217	10.3122	0.917572	0.360444	-10.7493	29.6737	4.7008	Yaounde vs. Ngoantet	-7.55965	12.7452	-0.593135	0.554062	-32.5399	17.4206	-3.61825
gut	D1	bdtt	0.13	urbanization level	2	138	0.895888	0.410606	Intercept (overall mean)	52.1378	2.44753	21.3022	0	47.3407	56.9349		Intercept (Ngoantet)	49.8361	3.00925	16.561	0	43.9381	55.7341						LRT	0.0580978	1.81894	1.78626
gut	D1	bdtt	0.13						Linear trend	5.01767	3.94516	1.27186	0.205563	-2.71469	12.75	9.62387	Mbalmayo vs. Ngoantet	-0.191011	5.64274	-0.033851	0.973045	-11.2506	10.8686	-0.383278					p	0.971369	0.402737	0.409373
gut	D1	bdtt	0.13						Quadratic trend	3.05292	4.51421	0.67629	0.499988	-5.79477	11.9006	5.85547	Yaounde vs. Ngoantet	7.09606	5.5793	1.27186	0.205563	-3.83916	18.0313	14.2388
gut	D2	bdtt	0.13	urbanization level	2	138	1.64684	0.19642	Intercept (overall mean)	25.0429	1.35421	18.4926	0	22.3887	27.6971		Intercept (Ngoantet)	23.03	1.66501	13.8318	0	19.7667	26.2934						LRT	0.744501	3.32576	2.97531
gut	D2	bdtt	0.13						Linear trend	3.88587	2.18284	1.78018	0.077246	-0.392429	8.16416	15.5169	Mbalmayo vs. Ngoantet	0.543058	3.12211	0.173939	0.862168	-5.57617	6.66229	2.35804					p	0.689182	0.189592	0.225902
gut	D2	bdtt	0.13						Quadratic trend	1.8001	2.4977	0.720704	0.472311	-3.0953	6.6955	7.18808	Yaounde vs. Ngoantet	5.49545	3.08701	1.78018	0.077246	-0.554978	11.5459	23.8621
gut	DInf	bdtt	0.13	urbanization level	2	138	2.10929	0.125219	Intercept (overall mean)	8.20935	0.381526	21.5171	0	7.46157	8.95712		Intercept (Ngoantet)	7.61206	0.469089	16.2273	0	6.69266	8.53146						LRT	3.06315	4.24571	3.40819
gut	DInf	bdtt	0.13						Linear trend	1.22183	0.61498	1.98679	0.048926	0.016495	2.42717	14.8835	Mbalmayo vs. Ngoantet	0.063915	0.879604	0.072663	0.942179	-1.66008	1.78791	0.839654					p	0.216195	0.119689	0.181937
gut	DInf	bdtt	0.13						Quadratic trend	0.65324	0.703685	0.928312	0.354866	-0.725958	2.03244	7.95727	Yaounde vs. Ngoantet	1.72793	0.869713	1.98679	0.048926	0.023327	3.43254	22.6999
gut	phD0	bdtt	0.13	urbanization level	2	138	0.556963	0.574229	Intercept (overall mean)	26.2564	0.50576	51.9147	0	25.2651	27.2477		Intercept (Ngoantet)	26.9109	0.621834	43.2767	0	25.6922	28.1297						LRT	0.315244	1.13357	1.15145
gut	phD0	bdtt	0.13						Linear trend	-0.681553	0.815232	-0.836023	0.404587	-2.27938	0.916272	-2.59576	Mbalmayo vs. Ngoantet	-0.999801	1.16602	-0.857445	0.392686	-3.28516	1.28556	-3.71522					p	0.854173	0.567346	0.562296
gut	phD0	bdtt	0.13						Quadratic trend	0.422839	0.932821	0.453291	0.651051	-1.40546	2.25114	1.61042	Yaounde vs. Ngoantet	-0.963861	1.15291	-0.836023	0.404587	-3.22353	1.2958	-3.58167
gut	phD1	bdtt	0.13	urbanization level	2	138	0.361457	0.697318	Intercept (overall mean)	4.35327	0.074319	58.5758	0	4.20761	4.49894		Intercept (Ngoantet)	4.42524	0.091375	48.4294	0	4.24615	4.60433						LRT	2.07441	0.736701	0.818797
gut	phD1	bdtt	0.13						Linear trend	-0.052999	0.119794	-0.442415	0.658881	-0.28779	0.181793	-1.21745	Mbalmayo vs. Ngoantet	-0.140952	0.171341	-0.822644	0.41213	-0.476774	0.194869	-3.18518					p	0.354444	0.691875	0.66405
gut	phD1	bdtt	0.13						Quadratic trend	0.084488	0.137073	0.616375	0.538662	-0.18417	0.353146	1.94079	Yaounde vs. Ngoantet	-0.074951	0.169414	-0.442415	0.658881	-0.406997	0.257094	-1.69372
gut	phD2	bdtt	0.13	urbanization level	2	138	6.61257	0.00180968	Intercept (overall mean)	2.59134	0.027969	92.6504	0	2.53652	2.64616		Intercept (Ngoantet)	2.7004	0.034388	78.5273	0	2.633	2.7678						LRT	0.0895023	12.9038	13.5919
gut	phD2	bdtt	0.13						Linear trend	-0.162414	0.045083	-3.60255	0.000439	-0.250775	-0.074053	-6.26757	Mbalmayo vs. Ngoantet	-0.097499	0.064482	-1.51202	0.132815	-0.223881	0.028884	-3.61054					p	0.956235	0.00157756	0.00111827
gut	phD2	bdtt	0.13						Quadratic trend	-0.014163	0.051586	-0.274542	0.784079	-0.115269	0.086944	-0.546552	Yaounde vs. Ngoantet	-0.229688	0.063757	-3.60255	0.000439	-0.35465	-0.104726	-8.5057
saliva	D0	bdtt	0.13	urbanization level	2.59	2	95	0.080058	Intercept (overall mean)	116.97	2.174	53.8	0	112.708	121.23		Intercept (Ngoantet)	123.46	3.247	38.02	0	117.092	129.819						LRT	0.932569	5.20949	5.28748
saliva	D0	bdtt	0.13						Linear trend	-7.13	3.523	-2.02	0.045823	-14.034	-0.224	-6.09558	Mbalmayo vs. Ngoantet	-9.38	5.315	-1.76	0.080937	-19.794	1.041	-7.5976					p	0.627329	0.0739218	0.0710948
saliva	D0	bdtt	0.13						Quadratic trend	3.54	3.993	0.89	0.377592	-4.286	11.366	3.02642	Yaounde vs. Ngoantet	-10.08	4.982	-2.02	0.045823	-19.848	-0.317	-8.16459
saliva	D1	bdtt	0.13	urbanization level	0.16	2	95	0.855825	Intercept (overall mean)	17.88	0.924	19.36	0	16.072	19.694		Intercept (Ngoantet)	18.56	1.38	13.45	0	15.859	21.268						LRT	5.79589	0.321211	0.292735
saliva	D1	bdtt	0.13						Linear trend	-0.71	1.497	-0.48	0.635329	-3.647	2.222	-3.97092	Mbalmayo vs. Ngoantet	-1.03	2.259	-0.46	0.648232	-5.461	3.393	-5.54957					p	0.0551365	0.851628	0.86384
saliva	D1	bdtt	0.13						Quadratic trend	0.43	1.697	0.26	0.799219	-2.893	3.759	2.40492	Yaounde vs. Ngoantet	-1.01	2.117	-0.48	0.635329	-5.157	3.143	-5.44181
saliva	D2	bdtt	0.13	urbanization level	0.08	2	95	0.920889	Intercept (overall mean)	8.91	0.511	17.42	0	7.904	9.908		Intercept (Ngoantet)	9.09	0.995	9.14	0	7.144	11.046		Ngoantet/Mbalmayo	1.43744	1.01074	2.04428	LRT	8.0818	0.140958	0.169899
saliva	D2	bdtt	0.13						Linear trend	-0.06	0.879	-0.07	0.947683	-1.781	1.666	-0.673401	Mbalmayo vs. Ngoantet	-0.48	1.341	-0.36	0.718571	-3.112	2.143	-5.28053	Yaounde/Mbalmayo	0.937927	0.64185	1.37058	p	0.0175817	0.931947	0.918559
saliva	D2	bdtt	0.13						Quadratic trend	0.36	0.892	0.41	0.685531	-1.386	2.11	4.0404	Yaounde vs. Ngoantet	-0.08	1.244	-0.07	0.947683	-2.519	2.356	-0.880088
saliva	DInf	bdtt	0.13	urbanization level	0.14	2	95	0.871994	Intercept (overall mean)	4.16	0.239	17.39	0	3.694	4.632		Intercept (Ngoantet)	4.2	0.358	11.76	0	3.504	4.905						LRT	7.1671	0.282596	0.414297
saliva	DInf	bdtt	0.13						Linear trend	0.07	0.388	0.18	0.857821	-0.691	0.83	1.68269	Mbalmayo vs. Ngoantet	-0.22	0.585	-0.38	0.704912	-1.37	0.925	-5.2381					p	0.027777	0.868231	0.812899
saliva	DInf	bdtt	0.13						Quadratic trend	0.22	0.44	0.5	0.615187	-0.64	1.084	5.28846	Yaounde vs. Ngoantet	0.1	0.549	0.18	0.857821	-0.977	1.174	2.38095
saliva	phD0	bdtt	0.13	urbanization level	2.06	2	95	0.133337	Intercept (overall mean)	23.12	0.364	63.51	0	22.41	23.837		Intercept (Ngoantet)	24.1	0.544	44.32	0	23.033	25.165						LRT	0.111727	4.15701	4.18783
saliva	phD0	bdtt	0.13						Linear trend	-0.98	0.59	-1.66	0.100194	-2.136	0.177	-4.23875	Mbalmayo vs. Ngoantet	-1.54	0.89	-1.73	0.086725	-3.286	0.204	-6.39004					p	0.945668	0.125117	0.123204
saliva	phD0	bdtt	0.13						Quadratic trend	0.69	0.669	1.04	0.303037	-0.618	2.003	2.98443	Yaounde vs. Ngoantet	-1.39	0.834	-1.66	0.100194	-3.021	0.25	-5.76763
saliva	phD1	bdtt	0.13	urbanization level	8.06	2	95	0.000583	Intercept (overall mean)	4.84	0.073	66.4	0	4.7	4.986		Intercept (Ngoantet)	5.23	0.109	47.97	0	5.012	5.439		Ngoantet/Mbalmayo	1.65144	1.16237	2.34629	LRT	0.061024	15.3639	15.6635
saliva	phD1	bdtt	0.13						Linear trend	-0.42	0.118	-3.59	0.000517	-0.657	-0.193	-8.67769	Mbalmayo vs. Ngoantet	-0.55	0.178	-3.07	0.00277	-0.897	-0.198	-10.5163	Yaounde/Mbalmayo	1.34449	0.925304	1.95358	p	0.969949	0.000461072	0.000396922
saliva	phD1	bdtt	0.13						Quadratic trend	0.2	0.134	1.51	0.134822	-0.061	0.465	4.13223	Yaounde vs. Ngoantet	-0.6	0.167	-3.59	0.000517	-0.929	-0.273	-11.4723
saliva	phD2	bdtt	0.13	urbanization level	6.88	2	95	0.001616	Intercept (overall mean)	3.11	0.034	92.49	0	3.043	3.174		Intercept (Ngoantet)	3.26	0.05	65	0	3.164	3.361						LRT	30.545	13.2619	14.9296
saliva	phD2	bdtt	0.13						Linear trend	-0.2	0.054	-3.6	0.000502	-0.303	-0.09	-6.43087	Mbalmayo vs. Ngoantet	-0.18	0.082	-2.24	0.027109	-0.345	-0.023	-5.52147					p	2.32934e-07	0.00131888	0.000572898
saliva	phD2	bdtt	0.13						Quadratic trend	0.04	0.062	0.6	0.547311	-0.084	0.158	1.28617	Yaounde vs. Ngoantet	-0.28	0.077	-3.6	0.000502	-0.429	-0.127	-8.58896
gut	D0	bdtt	0.14	urbanization level	2	138	0.715267	0.490865	Intercept (overall mean)	196.353	5.44383	36.0689	0	185.683	207.022		Intercept (Ngoantet)	203.697	6.69321	30.4334	0	190.579	216.816						LRT	0.791585	1.45411	1.53642
gut	D0	bdtt	0.14						Linear trend	-5.24992	8.77487	-0.598291	0.550627	-22.4484	11.9485	-2.67372	Mbalmayo vs. Ngoantet	-14.6087	12.5507	-1.16398	0.246441	-39.2076	9.99014	-7.17179					p	0.673147	0.48333	0.463842
gut	D0	bdtt	0.14						Quadratic trend	8.89693	10.0406	0.886098	0.377106	-10.7822	28.5761	4.5311	Yaounde vs. Ngoantet	-7.42451	12.4095	-0.598291	0.550627	-31.7468	16.8977	-3.64488
gut	D1	bdtt	0.14	urbanization level	2	138	0.887008	0.414221	Intercept (overall mean)	51.4462	2.40212	21.417	0	46.7382	56.1543		Intercept (Ngoantet)	49.179	2.95343	16.6515	0	43.3904	54.9676						LRT	0.0594211	1.80103	1.76563
gut	D1	bdtt	0.14						Linear trend	4.90979	3.87197	1.26803	0.206922	-2.67914	12.4987	9.54353	Mbalmayo vs. Ngoantet	-0.141827	5.53807	-0.025609	0.979606	-10.9962	10.7126	-0.288389					p	0.970726	0.40636	0.413618
gut	D1	bdtt	0.14						Quadratic trend	2.95047	4.43047	0.665949	0.506555	-5.73309	11.634	5.73505	Yaounde vs. Ngoantet	6.94348	5.4758	1.26803	0.206922	-3.78888	17.6758	14.1188
gut	D2	bdtt	0.14	urbanization level	2	138	1.6515	0.19553	Intercept (overall mean)	24.9585	1.34387	18.5721	0	22.3246	27.5924		Intercept (Ngoantet)	22.9521	1.6523	13.8911	0	19.7137	26.1906						LRT	0.763776	3.33504	2.98051
gut	D2	bdtt	0.14						Linear trend	3.86372	2.16618	1.78366	0.076677	-0.38191	8.10935	15.4806	Mbalmayo vs. Ngoantet	0.554989	3.09828	0.179128	0.8581	-5.51752	6.6275	2.41803					p	0.682571	0.188714	0.225316
gut	D2	bdtt	0.14						Quadratic trend	1.77757	2.47863	0.71716	0.474487	-3.08045	6.63559	7.12211	Yaounde vs. Ngoantet	5.46412	3.06344	1.78366	0.076677	-0.540103	11.4683	23.8066
gut	DInf	bdtt	0.14	urbanization level	2	138	2.10468	0.12578	Intercept (overall mean)	8.20879	0.381428	21.5212	0	7.46121	8.95638		Intercept (Ngoantet)	7.61145	0.468968	16.2302	0	6.69229	8.53061						LRT	3.05605	4.23657	3.40331
gut	DInf	bdtt	0.14						Linear trend	1.22055	0.614822	1.98521	0.049103	0.015524	2.42558	14.8688	Mbalmayo vs. Ngoantet	0.065912	0.879377	0.074953	0.940361	-1.65764	1.78946	0.865959					p	0.216964	0.120237	0.182382
gut	DInf	bdtt	0.14						Quadratic trend	0.65087	0.703504	0.925183	0.356486	-0.727973	2.02971	7.92894	Yaounde vs. Ngoantet	1.72612	0.869489	1.98521	0.049103	0.021955	3.43029	22.678
gut	phD0	bdtt	0.14	urbanization level	2	138	0.572669	0.565352	Intercept (overall mean)	25.6621	0.487012	52.693	0	24.7076	26.6166		Intercept (Ngoantet)	26.3012	0.598784	43.9244	0	25.1276	27.4748						LRT	0.160523	1.16541	1.17789
gut	phD0	bdtt	0.14						Linear trend	-0.667016	0.785012	-0.849689	0.39697	-2.20561	0.871579	-2.59923	Mbalmayo vs. Ngoantet	-0.97411	1.1228	-0.867572	0.387135	-3.17476	1.22654	-3.70367					p	0.922875	0.558386	0.554911
gut	phD0	bdtt	0.14						Quadratic trend	0.410255	0.898243	0.456731	0.648583	-1.35027	2.17078	1.59868	Yaounde vs. Ngoantet	-0.943304	1.11017	-0.849689	0.39697	-3.11921	1.2326	-3.58654
gut	phD1	bdtt	0.14	urbanization level	2	138	0.351612	0.704182	Intercept (overall mean)	4.31209	0.072679	59.3303	0	4.16964	4.45454		Intercept (Ngoantet)	4.38128	0.08936	49.0297	0	4.20614	4.55643						LRT	1.97725	0.716687	0.795058
gut	phD1	bdtt	0.14						Linear trend	-0.050451	0.117152	-0.430649	0.667396	-0.280064	0.179162	-1.16999	Mbalmayo vs. Ngoantet	-0.136231	0.167561	-0.813021	0.417607	-0.464645	0.192183	-3.10939					p	0.372088	0.698833	0.671979
gut	phD1	bdtt	0.14						Quadratic trend	0.082104	0.13405	0.612491	0.541221	-0.180628	0.344837	1.90404	Yaounde vs. Ngoantet	-0.071349	0.165677	-0.430649	0.667396	-0.39607	0.253373	-1.6285
gut	phD2	bdtt	0.14	urbanization level	2	138	6.45196	0.00209566	Intercept (overall mean)	2.57889	0.027957	92.2451	0	2.52409	2.63368		Intercept (Ngoantet)	2.68626	0.034373	78.15	0	2.61889	2.75363						LRT	0.0785383	12.6039	13.3877
gut	phD2	bdtt	0.14						Linear trend	-0.160471	0.045064	-3.56099	0.000507	-0.248794	-0.072148	-6.22249	Mbalmayo vs. Ngoantet	-0.095186	0.064454	-1.4768	0.142008	-0.221514	0.031142	-3.54343					p	0.961492	0.00183269	0.00123852
gut	phD2	bdtt	0.14						Quadratic trend	-0.014929	0.051564	-0.289526	0.772613	-0.115992	0.086134	-0.578893	Yaounde vs. Ngoantet	-0.22694	0.06373	-3.56099	0.000507	-0.351848	-0.102033	-8.44816
saliva	D0	bdtt	0.14	urbanization level	2.48	2	95	0.08921	Intercept (overall mean)	112.73	2.11	53.44	0	108.595	116.864		Intercept (Ngoantet)	118.91	3.151	37.74	0	112.734	125.085						LRT	0.840566	4.98615	5.09495
saliva	D0	bdtt	0.14						Linear trend	-6.62	3.419	-1.94	0.055712	-13.323	0.078	-5.87244	Mbalmayo vs. Ngoantet	-9.17	5.158	-1.78	0.078489	-19.283	0.935	-7.71171					p	0.656861	0.0826552	0.0782789
saliva	D0	bdtt	0.14						Quadratic trend	3.67	3.875	0.95	0.346304	-3.927	11.262	3.25557	Yaounde vs. Ngoantet	-9.37	4.835	-1.94	0.055712	-18.841	0.111	-7.87991
saliva	D1	bdtt	0.14	urbanization level	0.16	2	95	0.851435	Intercept (overall mean)	16.43	0.757	21.7	0	14.948	17.917		Intercept (Ngoantet)	17.03	1.452	11.73	0	14.186	19.879		Ngoantet/Mbalmayo	1.50177	1.05887	2.12991	LRT	6.52549	0.336532	0.331575
saliva	D1	bdtt	0.14						Linear trend	-0.51	1.34	-0.38	0.706055	-3.134	2.12	-3.10408	Mbalmayo vs. Ngoantet	-1.08	1.918	-0.56	0.573974	-4.842	2.677	-6.34175	Yaounde/Mbalmayo	1.08225	0.748232	1.56538	p	0.0382832	0.845129	0.847226
saliva	D1	bdtt	0.14						Quadratic trend	0.59	1.283	0.46	0.646165	-1.924	3.105	3.59099	Yaounde vs. Ngoantet	-0.72	1.895	-0.38	0.706055	-4.432	2.998	-4.22783
saliva	D2	bdtt	0.14	urbanization level	0.27	2	95	0.761407	Intercept (overall mean)	8.19	0.435	18.83	0	7.336	9.041		Intercept (Ngoantet)	8.32	0.854	9.75	0	6.648	9.995		Ngoantet/Mbalmayo	1.45126	1.02291	2.05898	LRT	7.92902	0.375818	0.560911
saliva	D2	bdtt	0.14						Linear trend	0.11	0.765	0.14	0.886439	-1.39	1.609	1.3431	Mbalmayo vs. Ngoantet	-0.56	1.123	-0.49	0.622127	-2.755	1.645	-6.73077	Yaounde/Mbalmayo	0.955307	0.65845	1.386	p	0.0189774	0.82869	0.755439
saliva	D2	bdtt	0.14						Quadratic trend	0.52	0.741	0.7	0.487666	-0.936	1.969	6.34921	Yaounde vs. Ngoantet	0.15	1.082	0.14	0.886439	-1.966	2.276	1.80288
saliva	DInf	bdtt	0.14	urbanization level	0.57	2	95	0.567919	Intercept (overall mean)	3.88	0.203	19.14	0	3.487	4.283		Intercept (Ngoantet)	3.88	0.303	12.79	0	3.284	4.472						LRT	7.22201	1.16729	1.75516
saliva	DInf	bdtt	0.14						Linear trend	0.21	0.329	0.63	0.533423	-0.439	0.85	5.41237	Mbalmayo vs. Ngoantet	-0.27	0.496	-0.54	0.587464	-1.243	0.702	-6.95876					p	0.0270247	0.557862	0.415788
saliva	DInf	bdtt	0.14						Quadratic trend	0.34	0.373	0.91	0.365089	-0.391	1.07	8.76289	Yaounde vs. Ngoantet	0.29	0.465	0.63	0.533423	-0.621	1.202	7.47423
saliva	phD0	bdtt	0.14	urbanization level	2.06	2	95	0.13279	Intercept (overall mean)	22.57	0.345	65.34	0	21.897	23.251		Intercept (Ngoantet)	23.5	0.516	45.54	0	22.489	24.512						LRT	0.173702	4.16549	4.25205
saliva	phD0	bdtt	0.14						Linear trend	-0.92	0.56	-1.64	0.104468	-2.015	0.18	-4.07621	Mbalmayo vs. Ngoantet	-1.48	0.845	-1.75	0.082908	-3.136	0.175	-6.29787					p	0.916814	0.124588	0.119311
saliva	phD0	bdtt	0.14						Quadratic trend	0.68	0.635	1.07	0.287447	-0.565	1.923	3.01285	Yaounde vs. Ngoantet	-1.3	0.792	-1.64	0.104468	-2.85	0.254	-5.53191
saliva	phD1	bdtt	0.14	urbanization level	8.07	2	95	0.000582	Intercept (overall mean)	4.77	0.071	66.85	0	4.635	4.915		Intercept (Ngoantet)	5.15	0.107	48.27	0	4.941	5.359		Ngoantet/Mbalmayo	1.65128	1.16403	2.3425	LRT	0.0595734	15.3691	15.6882
saliva	phD1	bdtt	0.14						Linear trend	-0.42	0.116	-3.6	0.000505	-0.644	-0.19	-8.80503	Mbalmayo vs. Ngoantet	-0.54	0.175	-3.06	0.002841	-0.877	-0.193	-10.4854	Yaounde/Mbalmayo	1.3483	0.929311	1.95618	p	0.970653	0.000459884	0.000392052
saliva	phD1	bdtt	0.14						Quadratic trend	0.2	0.131	1.5	0.138059	-0.061	0.453	4.19287	Yaounde vs. Ngoantet	-0.59	0.164	-3.6	0.000505	-0.91	-0.269	-11.4563
saliva	phD2	bdtt	0.14	urbanization level	6.76	2	95	0.001792	Intercept (overall mean)	3.08	0.034	91.85	0	3.012	3.144		Intercept (Ngoantet)	3.23	0.05	64.53	0	3.131	3.328						LRT	30.6573	13.0478	14.5992
saliva	phD2	bdtt	0.14						Linear trend	-0.19	0.054	-3.58	0.000538	-0.301	-0.088	-6.16883	Mbalmayo vs. Ngoantet	-0.18	0.082	-2.19	0.031099	-0.34	-0.019	-5.57276					p	2.20221e-07	0.00146792	0.000675816
saliva	phD2	bdtt	0.14						Quadratic trend	0.03	0.062	0.55	0.58147	-0.087	0.155	0.974026	Yaounde vs. Ngoantet	-0.28	0.077	-3.58	0.000538	-0.426	-0.125	-8.66873
gut	D0	bdtt	0.15	urbanization level	2	138	0.696667	0.499987	Intercept (overall mean)	190.109	5.23887	36.2883	0	179.841	200.377		Intercept (Ngoantet)	197.084	6.44122	30.5973	0	184.459	209.708						LRT	0.798262	1.41649	1.50457
gut	D0	bdtt	0.15						Linear trend	-4.98258	8.4445	-0.590038	0.55613	-21.5335	11.5684	-2.6209	Mbalmayo vs. Ngoantet	-13.8761	12.0781	-1.14886	0.252602	-37.5488	9.79666	-7.0407					p	0.670903	0.492509	0.471287
gut	D0	bdtt	0.15						Quadratic trend	8.45307	9.66254	0.874829	0.383187	-10.4852	27.3913	4.44642	Yaounde vs. Ngoantet	-7.04643	11.9423	-0.590038	0.55613	-30.453	16.3601	-3.57535
gut	D1	bdtt	0.15	urbanization level	2	138	0.894509	0.411165	Intercept (overall mean)	50.307	2.33703	21.5261	0	45.7265	54.8875		Intercept (Ngoantet)	48.1348	2.87339	16.7519	0	42.5031	53.7666						LRT	0.0880798	1.81616	1.77075
gut	D1	bdtt	0.15						Linear trend	4.77541	3.76705	1.26768	0.207047	-2.60786	12.1587	9.49253	Mbalmayo vs. Ngoantet	-0.236847	5.38799	-0.043958	0.965001	-10.7971	10.3234	-0.492049					p	0.956916	0.403297	0.41256
gut	D1	bdtt	0.15						Quadratic trend	2.95047	4.31041	0.684499	0.494808	-5.49777	11.3987	5.86492	Yaounde vs. Ngoantet	6.75345	5.32741	1.26768	0.207047	-3.68808	17.195	14.0303
gut	D2	bdtt	0.15	urbanization level	2	138	1.61751	0.20213	Intercept (overall mean)	24.6616	1.32831	18.5661	0	22.0581	27.265		Intercept (Ngoantet)	22.7027	1.63316	13.901	0	19.5017	25.9036						LRT	0.739128	3.2672	2.92148
gut	D2	bdtt	0.15						Linear trend	3.77821	2.14109	1.76462	0.079841	-0.418258	7.97468	15.3202	Mbalmayo vs. Ngoantet	0.533517	3.0624	0.174215	0.861952	-5.46868	6.53571	2.35002					p	0.691036	0.195226	0.232064
gut	D2	bdtt	0.15						Quadratic trend	1.74574	2.44993	0.712566	0.477317	-3.05603	6.5475	7.07877	Yaounde vs. Ngoantet	5.34319	3.02796	1.76462	0.079841	-0.591506	11.2779	23.5356
gut	DInf	bdtt	0.15	urbanization level	2	138	2.15807	0.119431	Intercept (overall mean)	8.19401	0.382848	21.4028	0	7.44364	8.94437		Intercept (Ngoantet)	7.57144	0.470713	16.085	0	6.64886	8.49402						LRT	2.92231	4.34242	3.50617
gut	DInf	bdtt	0.15						Linear trend	1.24688	0.61711	2.02051	0.045265	0.037366	2.45639	15.217	Mbalmayo vs. Ngoantet	0.104339	0.882651	0.118211	0.906072	-1.62562	1.8343	1.37806					p	0.231968	0.11404	0.173239
gut	DInf	bdtt	0.15						Quadratic trend	0.634694	0.706123	0.898844	0.370302	-0.749281	2.01867	7.74583	Yaounde vs. Ngoantet	1.76336	0.872726	2.02051	0.045265	0.052844	3.47387	23.2896
gut	phD0	bdtt	0.15	urbanization level	2	138	0.507068	0.603377	Intercept (overall mean)	25.0231	0.46948	53.2996	0	24.1029	25.9432		Intercept (Ngoantet)	25.6028	0.577228	44.3548	0	24.4715	26.7342						LRT	0.182363	1.03239	1.04152
gut	phD0	bdtt	0.15						Linear trend	-0.614261	0.756752	-0.811707	0.418357	-2.09747	0.868945	-2.45478	Mbalmayo vs. Ngoantet	-0.870591	1.08238	-0.804331	0.422589	-2.99202	1.25083	-3.40037					p	0.912852	0.596786	0.594069
gut	phD0	bdtt	0.15						Quadratic trend	0.356191	0.865906	0.411351	0.681454	-1.34095	2.05334	1.42345	Yaounde vs. Ngoantet	-0.868696	1.07021	-0.811707	0.418357	-2.96627	1.22887	-3.39297
gut	phD1	bdtt	0.15	urbanization level	2	138	0.378219	0.685788	Intercept (overall mean)	4.27082	0.071219	59.9673	0	4.13123	4.4104		Intercept (Ngoantet)	4.34204	0.087564	49.5869	0	4.17042	4.51366						LRT	2.04777	0.770772	0.850246
gut	phD1	bdtt	0.15						Linear trend	-0.05405	0.114798	-0.470831	0.638505	-0.27905	0.170949	-1.26557	Mbalmayo vs. Ngoantet	-0.137233	0.164195	-0.835795	0.404715	-0.459049	0.184583	-3.16056					p	0.359196	0.680188	0.653689
gut	phD1	bdtt	0.15						Quadratic trend	0.080844	0.131356	0.61546	0.539265	-0.176609	0.338298	1.89294	Yaounde vs. Ngoantet	-0.076439	0.162349	-0.470831	0.638505	-0.394636	0.241758	-1.76044
gut	phD2	bdtt	0.15	urbanization level	2	138	6.49501	0.00201478	Intercept (overall mean)	2.56679	0.027955	91.8196	0	2.512	2.62159		Intercept (Ngoantet)	2.67449	0.034371	77.8134	0	2.60712	2.74185						LRT	0.0637896	12.6844	13.4827
gut	phD2	bdtt	0.15						Linear trend	-0.161005	0.04506	-3.57311	0.000486	-0.249321	-0.072688	-6.27261	Mbalmayo vs. Ngoantet	-0.095383	0.064449	-1.47997	0.141161	-0.221702	0.030935	-3.5664					p	0.968608	0.00176045	0.00118104
gut	phD2	bdtt	0.15						Quadratic trend	-0.015076	0.05156	-0.292402	0.770418	-0.116131	0.085979	-0.587347	Yaounde vs. Ngoantet	-0.227695	0.063725	-3.57311	0.000486	-0.352593	-0.102797	-8.5136
saliva	D0	bdtt	0.15	urbanization level	2.49	2	95	0.088377	Intercept (overall mean)	109.4	2.046	53.46	0	105.391	113.412		Intercept (Ngoantet)	115.42	3.056	37.77	0	109.427	121.407						LRT	0.731681	5.00553	5.11092
saliva	D0	bdtt	0.15						Linear trend	-6.36	3.316	-1.92	0.058122	-12.86	0.139	-5.81353	Mbalmayo vs. Ngoantet	-9.05	5.003	-1.81	0.073559	-18.858	0.754	-7.84093					p	0.693613	0.0818585	0.0776563
saliva	D0	bdtt	0.15						Quadratic trend	3.72	3.758	0.99	0.324919	-3.647	11.086	3.40037	Yaounde vs. Ngoantet	-8.99	4.69	-1.92	0.058122	-18.186	0.197	-7.78894
saliva	D1	bdtt	0.15	urbanization level	0.19	2	95	0.828976	Intercept (overall mean)	15.93	0.782	20.36	0	14.397	17.464		Intercept (Ngoantet)	16.52	1.169	14.13	0	14.225	18.805						LRT	6.55251	0.386975	0.423645
saliva	D1	bdtt	0.15						Linear trend	-0.42	1.268	-0.33	0.739691	-2.908	2.063	-2.63653	Mbalmayo vs. Ngoantet	-1.16	1.913	-0.6	0.546799	-4.906	2.593	-7.02179					p	0.0377694	0.82408	0.809108
saliva	D1	bdtt	0.15						Quadratic trend	0.7	1.437	0.49	0.627018	-2.116	3.517	4.39422	Yaounde vs. Ngoantet	-0.6	1.793	-0.33	0.739691	-4.112	2.917	-3.63196
saliva	D2	bdtt	0.15	urbanization level	0.37	2	95	0.6887	Intercept (overall mean)	8.02	0.42	19.11	0	7.199	8.845		Intercept (Ngoantet)	8.15	0.824	9.9	0	6.538	9.766		Ngoantet/Mbalmayo	1.4681	1.03374	2.08498	LRT	7.70069	0.503061	0.766872
saliva	D2	bdtt	0.15						Linear trend	0.15	0.746	0.2	0.844262	-1.315	1.609	1.87032	Mbalmayo vs. Ngoantet	-0.6	1.073	-0.56	0.579007	-2.701	1.506	-7.36196	Yaounde/Mbalmayo	0.973427	0.668422	1.41761	p	0.0212724	0.77761	0.681516
saliva	D2	bdtt	0.15						Quadratic trend	0.57	0.708	0.81	0.420599	-0.815	1.961	7.10723	Yaounde vs. Ngoantet	0.21	1.055	0.2	0.844262	-1.86	2.275	2.57669
saliva	DInf	bdtt	0.15	urbanization level	0.61	2	95	0.546081	Intercept (overall mean)	3.85	0.201	19.22	0	3.461	4.248		Intercept (Ngoantet)	3.84	0.3	12.82	0	3.254	4.428		Ngoantet/Mbalmayo	1.59841	1.1259	2.26922	LRT	7.11804	1.24819	1.85362
saliva	DInf	bdtt	0.15						Linear trend	0.22	0.325	0.67	0.507412	-0.421	0.853	5.71429	Mbalmayo vs. Ngoantet	-0.27	0.49	-0.54	0.588606	-1.227	0.695	-7.03125	Yaounde/Mbalmayo	1.15975	0.798371	1.6847	p	0.0284667	0.535747	0.395815
saliva	DInf	bdtt	0.15						Quadratic trend	0.34	0.368	0.93	0.355347	-0.38	1.064	8.83117	Yaounde vs. Ngoantet	0.31	0.46	0.67	0.507412	-0.595	1.207	8.07292
saliva	phD0	bdtt	0.15	urbanization level	2.11	2	95	0.126831	Intercept (overall mean)	22.11	0.337	65.68	0	21.448	22.768		Intercept (Ngoantet)	23.02	0.503	45.79	0	22.035	24.006						LRT	0.0941554	4.26022	4.33049
saliva	phD0	bdtt	0.15						Linear trend	-0.91	0.545	-1.66	0.100092	-1.975	0.163	-4.11578	Mbalmayo vs. Ngoantet	-1.46	0.823	-1.77	0.079814	-3.07	0.156	-6.34231					p	0.954013	0.118824	0.114722
saliva	phD0	bdtt	0.15						Quadratic trend	0.67	0.618	1.08	0.283482	-0.545	1.879	3.0303	Yaounde vs. Ngoantet	-1.28	0.771	-1.66	0.100092	-2.793	0.231	-5.56038
saliva	phD1	bdtt	0.15	urbanization level	8.07	2	95	0.000578	Intercept (overall mean)	4.71	0.07	67.18	0	4.574	4.849		Intercept (Ngoantet)	5.08	0.105	48.5	0	4.875	5.286		Ngoantet/Mbalmayo	1.65284	1.16508	2.34481	LRT	0.0757946	15.3837	15.7263
saliva	phD1	bdtt	0.15						Linear trend	-0.41	0.114	-3.6	0.000507	-0.632	-0.187	-8.70488	Mbalmayo vs. Ngoantet	-0.53	0.171	-3.07	0.002795	-0.863	-0.19	-10.4331	Yaounde/Mbalmayo	1.35159	0.931406	1.96132	p	0.962812	0.000456539	0.000384651
saliva	phD1	bdtt	0.15						Quadratic trend	0.19	0.129	1.5	0.136441	-0.059	0.446	4.03397	Yaounde vs. Ngoantet	-0.58	0.161	-3.6	0.000507	-0.894	-0.264	-11.4173
saliva	phD2	bdtt	0.15	urbanization level	6.79	2	95	0.001746	Intercept (overall mean)	3.05	0.033	91.91	0	2.983	3.113		Intercept (Ngoantet)	3.2	0.05	64.57	0	3.101	3.295						LRT	29.9921	13.102	14.6446
saliva	phD2	bdtt	0.15						Linear trend	-0.19	0.054	-3.59	0.00052	-0.298	-0.088	-6.22951	Mbalmayo vs. Ngoantet	-0.18	0.081	-2.19	0.031218	-0.336	-0.018	-5.625					p	3.07108e-07	0.00142869	0.000660632
saliva	phD2	bdtt	0.15						Quadratic trend	0.03	0.061	0.55	0.586031	-0.086	0.153	0.983607	Yaounde vs. Ngoantet	-0.27	0.076	-3.59	0.00052	-0.422	-0.124	-8.4375

## Sheet: Table S3
Supplementary Table 3. Best predictors of alpha diversity identified by random forest regression. Random forest regression results showing the best predictors of ASV alpha diversity (for all diversity indices, see Table 1) and data subsets (whole dataset and rural-urban subset with and without FFQ data), for the gut and saliva microbiome separately. The factors are ordered according to their mean…
											Importance filtering						Goodness of fit statistics on test data									Goodness of fit statistics OOB
Subset	Microbiome	Index	Clustering method	Clustering cutoff	Factor	Mean decrease in accuracy	Mean relative decrease in accuracy	Decrease in accuracy standard deviation	Decrease in accuracy standard error of mean	Index variance	5-fold jump in mean importance	5-fold jump in relative importance	First 5 variables	Kmeans	quantile 99	quantile 95	MAE mean	MAE sd	MAE sem	RMSE mean	RMSE sd	RMSE sem	R2 mean	R2 sd	R2 sem	MAE mean	MAE sd	MAE sem	RMSE mean	RMSE sd	RMSE sem	R2 mean	R2 sd	R2 sem
whole	F	D0	-	0	par_EntTotal	887.493	0.0958	379.284	119.94	9261	non-imp	non-imp	imp	imp	imp	imp	67.4448	6.25786	1.97891	82.4953	8.43656	2.66788	0.307859	0.0952776	0.0301294	68.5521	2.23388	0.706413	83.0375	2.67214	0.845005	0.244387	0.0298456	0.00943802
whole	F	D0	-	0	par_EntTotalN_simple	791.135	0.0854	211.683	66.9401	9261	non-imp	non-imp	imp	imp	non-imp	imp	67.4448	6.25786	1.97891	82.4953	8.43656	2.66788	0.307859	0.0952776	0.0301294	68.5521	2.23388	0.706413	83.0375	2.67214	0.845005	0.244387	0.0298456	0.00943802
whole	F	D0	-	0	Bristol_num	542.893	0.0586	336.622	106.449	9261	non-imp	non-imp	imp	imp	non-imp	imp	67.4448	6.25786	1.97891	82.4953	8.43656	2.66788	0.307859	0.0952776	0.0301294	68.5521	2.23388	0.706413	83.0375	2.67214	0.845005	0.244387	0.0298456	0.00943802
whole	F	D0	-	0	sex	196.088	0.0212	192.957	61.0182	9261	non-imp	non-imp	imp	non-imp	non-imp	non-imp	67.4448	6.25786	1.97891	82.4953	8.43656	2.66788	0.307859	0.0952776	0.0301294	68.5521	2.23388	0.706413	83.0375	2.67214	0.845005	0.244387	0.0298456	0.00943802
whole	F	D0	-	0	med_ABlastTimeMonths	119.825	0.0129	121.089	38.2917	9261	non-imp	non-imp	imp	non-imp	non-imp	non-imp	67.4448	6.25786	1.97891	82.4953	8.43656	2.66788	0.307859	0.0952776	0.0301294	68.5521	2.23388	0.706413	83.0375	2.67214	0.845005	0.244387	0.0298456	0.00943802
whole	F	D0	-	0	med_tradFreq	101.09	0.0109	108.995	34.4671	9261	non-imp	non-imp	non-imp	non-imp	non-imp	non-imp	67.4448	6.25786	1.97891	82.4953	8.43656	2.66788	0.307859	0.0952776	0.0301294	68.5521	2.23388	0.706413	83.0375	2.67214	0.845005	0.244387	0.0298456	0.00943802
whole	F	D0	-	0	dr_alcohol_mg	56.3654	0.0061	54.1672	17.1292	9261	non-imp	non-imp	non-imp	non-imp	non-imp	non-imp	67.4448	6.25786	1.97891	82.4953	8.43656	2.66788	0.307859	0.0952776	0.0301294	68.5521	2.23388	0.706413	83.0375	2.67214	0.845005	0.244387	0.0298456	0.00943802
whole	F	D0	-	0	dr_Na_mg	40.9462	0.0044	25.9011	8.19066	9261	non-imp	non-imp	non-imp	non-imp	non-imp	non-imp	67.4448	6.25786	1.97891	82.4953	8.43656	2.66788	0.307859	0.0952776	0.0301294	68.5521	2.23388	0.706413	83.0375	2.67214	0.845005	0.244387	0.0298456	0.00943802
whole	F	D0	-	0	dr_ret_ug	23.8849	0.0026	28.0788	8.8793	9261	non-imp	non-imp	non-imp	non-imp	non-imp	non-imp	67.4448	6.25786	1.97891	82.4953	8.43656	2.66788	0.307859	0.0952776	0.0301294	68.5521	2.23388	0.706413	83.0375	2.67214	0.845005	0.244387	0.0298456	0.00943802
whole	F	D0	-	0	par_allNeg	18.9424	0.002	25.2383	7.98106	9261	non-imp	non-imp	non-imp	non-imp	non-imp	non-imp	67.4448	6.25786	1.97891	82.4953	8.43656	2.66788	0.307859	0.0952776	0.0301294	68.5521	2.23388	0.706413	83.0375	2.67214	0.845005	0.244387	0.0298456	0.00943802
whole	F	D0	-	0	dr_K_mg	6.05021	0.0007	15.1765	4.79923	9261	non-imp	non-imp	non-imp	non-imp	non-imp	non-imp	67.4448	6.25786	1.97891	82.4953	8.43656	2.66788	0.307859	0.0952776	0.0301294	68.5521	2.23388	0.706413	83.0375	2.67214	0.845005	0.244387	0.0298456	0.00943802
whole	F	D0	-	0	norm_1	6.37468	0.0007	50.9248	16.1038	9261	non-imp	non-imp	non-imp	non-imp	non-imp	non-imp	67.4448	6.25786	1.97891	82.4953	8.43656	2.66788	0.307859	0.0952776	0.0301294	68.5521	2.23388	0.706413	83.0375	2.67214	0.845005	0.244387	0.0298456	0.00943802
whole	F	D0	-	0	dr_water_g	5.21226	0.0006	25.5179	8.06946	9261	non-imp	non-imp	non-imp	non-imp	non-imp	non-imp	67.4448	6.25786	1.97891	82.4953	8.43656	2.66788	0.307859	0.0952776	0.0301294	68.5521	2.23388	0.706413	83.0375	2.67214	0.845005	0.244387	0.0298456	0.00943802
whole	F	D0	-	0	dr_ash_g	2.74948	0.0003	8.67762	2.7441	9261	non-imp	non-imp	non-imp	non-imp	non-imp	non-imp	67.4448	6.25786	1.97891	82.4953	8.43656	2.66788	0.307859	0.0952776	0.0301294	68.5521	2.23388	0.706413	83.0375	2.67214	0.845005	0.244387	0.0298456	0.00943802
whole	F	D0	-	0	ranfacL8_1	3.14957	0.0003	22.2368	7.03188	9261	non-imp	non-imp	non-imp	non-imp	non-imp	non-imp	67.4448	6.25786	1.97891	82.4953	8.43656	2.66788	0.307859	0.0952776	0.0301294	68.5521	2.23388	0.706413	83.0375	2.67214	0.845005	0.244387	0.0298456	0.00943802
whole	F	D0	-	0	ethno_edu	2.04618	0.0002	14.448	4.56887	9261	non-imp	non-imp	non-imp	non-imp	non-imp	non-imp	67.4448	6.25786	1.97891	82.4953	8.43656	2.66788	0.307859	0.0952776	0.0301294	68.5521	2.23388	0.706413	83.0375	2.67214	0.845005	0.244387	0.0298456	0.00943802
whole	F	D0	-	0	med_tabac	2.1069	0.0002	12.6078	3.98695	9261	non-imp	non-imp	non-imp	non-imp	non-imp	non-imp	67.4448	6.25786	1.97891	82.4953	8.43656	2.66788	0.307859	0.0952776	0.0301294	68.5521	2.23388	0.706413	83.0375	2.67214	0.845005	0.244387	0.0298456	0.00943802
whole	F	D0	-	0	localisation	0.620525	0.0001	9.39252	2.97018	9261	non-imp	non-imp	non-imp	non-imp	non-imp	non-imp	67.4448	6.25786	1.97891	82.4953	8.43656	2.66788	0.307859	0.0952776	0.0301294	68.5521	2.23388	0.706413	83.0375	2.67214	0.845005	0.244387	0.0298456	0.00943802
whole	F	D0	-	0	med_tabacFreq	0.756959	0.0001	3.90914	1.23618	9261	non-imp	non-imp	non-imp	non-imp	non-imp	non-imp	67.4448	6.25786	1.97891	82.4953	8.43656	2.66788	0.307859	0.0952776	0.0301294	68.5521	2.23388	0.706413	83.0375	2.67214	0.845005	0.244387	0.0298456	0.00943802
whole	F	D0	-	0	dr_betacar_ug	-0.202673	0	3.61864	1.14431	9261	non-imp	non-imp	non-imp	non-imp	non-imp	non-imp	67.4448	6.25786	1.97891	82.4953	8.43656	2.66788	0.307859	0.0952776	0.0301294	68.5521	2.23388	0.706413	83.0375	2.67214	0.845005	0.244387	0.0298456	0.00943802
whole	F	D0	-	0	sanit_toillette	-0.137794	0	1.28234	0.405511	9261	non-imp	non-imp	non-imp	non-imp	non-imp	non-imp	67.4448	6.25786	1.97891	82.4953	8.43656	2.66788	0.307859	0.0952776	0.0301294	68.5521	2.23388	0.706413	83.0375	2.67214	0.845005	0.244387	0.0298456	0.00943802
whole	F	D0	-	0	med_purging	-0.069968	0	1.14794	0.363012	9261	non-imp	non-imp	non-imp	non-imp	non-imp	non-imp	67.4448	6.25786	1.97891	82.4953	8.43656	2.66788	0.307859	0.0952776	0.0301294	68.5521	2.23388	0.706413	83.0375	2.67214	0.845005	0.244387	0.0298456	0.00943802
whole	F	D0	-	0	dr_vitC_mg	0.135336	0	6.22593	1.96881	9261	non-imp	non-imp	non-imp	non-imp	non-imp	non-imp	67.4448	6.25786	1.97891	82.4953	8.43656	2.66788	0.307859	0.0952776	0.0301294	68.5521	2.23388	0.706413	83.0375	2.67214	0.845005	0.244387	0.0298456	0.00943802
whole	F	D0	-	0	dr_vitB2_mg	0.46048	0	2.90516	0.918694	9261	non-imp	non-imp	non-imp	non-imp	non-imp	non-imp	67.4448	6.25786	1.97891	82.4953	8.43656	2.66788	0.307859	0.0952776	0.0301294	68.5521	2.23388	0.706413	83.0375	2.67214	0.845005	0.244387	0.0298456	0.00943802
whole	F	D0	-	0	dr_glucids_g	-0.887381	-0.0001	4.80272	1.51875	9261	non-imp	non-imp	non-imp	non-imp	non-imp	non-imp	67.4448	6.25786	1.97891	82.4953	8.43656	2.66788	0.307859	0.0952776	0.0301294	68.5521	2.23388	0.706413	83.0375	2.67214	0.845005	0.244387	0.0298456	0.00943802
whole	F	D0	-	0	dr_Fe_mg	-0.882023	-0.0001	4.13172	1.30656	9261	non-imp	non-imp	non-imp	non-imp	non-imp	non-imp	67.4448	6.25786	1.97891	82.4953	8.43656	2.66788	0.307859	0.0952776	0.0301294	68.5521	2.23388	0.706413	83.0375	2.67214	0.845005	0.244387	0.0298456	0.00943802
whole	F	D0	-	0	dr_vitB1_mg	-0.72719	-0.0001	4.76713	1.5075	9261	non-imp	non-imp	non-imp	non-imp	non-imp	non-imp	67.4448	6.25786	1.97891	82.4953	8.43656	2.66788	0.307859	0.0952776	0.0301294	68.5521	2.23388	0.706413	83.0375	2.67214	0.845005	0.244387	0.0298456	0.00943802
whole	F	D0	-	0	dr_vitB6_ug	-0.721538	-0.0001	3.33814	1.05561	9261	non-imp	non-imp	non-imp	non-imp	non-imp	non-imp	67.4448	6.25786	1.97891	82.4953	8.43656	2.66788	0.307859	0.0952776	0.0301294	68.5521	2.23388	0.706413	83.0375	2.67214	0.845005	0.244387	0.0298456	0.00943802
whole	F	D0	-	0	sanit_water	-0.621295	-0.0001	7.34671	2.32323	9261	non-imp	non-imp	non-imp	non-imp	non-imp	non-imp	67.4448	6.25786	1.97891	82.4953	8.43656	2.66788	0.307859	0.0952776	0.0301294	68.5521	2.23388	0.706413	83.0375	2.67214	0.845005	0.244387	0.0298456	0.00943802
whole	F	D0	-	0	dr_Cu_mg	-0.473843	-0.0001	2.67627	0.846311	9261	non-imp	non-imp	non-imp	non-imp	non-imp	non-imp	67.4448	6.25786	1.97891	82.4953	8.43656	2.66788	0.307859	0.0952776	0.0301294	68.5521	2.23388	0.706413	83.0375	2.67214	0.845005	0.244387	0.0298456	0.00943802
whole	F	D0	-	0	dr_energy_kcal	-0.46784	-0.0001	2.74585	0.868314	9261	non-imp	non-imp	non-imp	non-imp	non-imp	non-imp	67.4448	6.25786	1.97891	82.4953	8.43656	2.66788	0.307859	0.0952776	0.0301294	68.5521	2.23388	0.706413	83.0375	2.67214	0.845005	0.244387	0.0298456	0.00943802
whole	F	D0	-	0	sanit_electro	-2.25535	-0.0002	8.47629	2.68044	9261	non-imp	non-imp	non-imp	non-imp	non-imp	non-imp	67.4448	6.25786	1.97891	82.4953	8.43656	2.66788	0.307859	0.0952776	0.0301294	68.5521	2.23388	0.706413	83.0375	2.67214	0.845005	0.244387	0.0298456	0.00943802
whole	F	D0	-	0	dr_vitA_um	-1.43613	-0.0002	9.54273	3.01768	9261	non-imp	non-imp	non-imp	non-imp	non-imp	non-imp	67.4448	6.25786	1.97891	82.4953	8.43656	2.66788	0.307859	0.0952776	0.0301294	68.5521	2.23388	0.706413	83.0375	2.67214	0.845005	0.244387	0.0298456	0.00943802
whole	F	D0	-	0	dr_lipids_g	-2.96714	-0.0003	6.3127	1.99625	9261	non-imp	non-imp	non-imp	non-imp	non-imp	non-imp	67.4448	6.25786	1.97891	82.4953	8.43656	2.66788	0.307859	0.0952776	0.0301294	68.5521	2.23388	0.706413	83.0375	2.67214	0.845005	0.244387	0.0298456	0.00943802
whole	F	D0	-	0	dr_vitB9_ug	-2.86292	-0.0003	2.32786	0.736134	9261	non-imp	non-imp	non-imp	non-imp	non-imp	non-imp	67.4448	6.25786	1.97891	82.4953	8.43656	2.66788	0.307859	0.0952776	0.0301294	68.5521	2.23388	0.706413	83.0375	2.67214	0.845005	0.244387	0.0298456	0.00943802
whole	F	D0	-	0	dr_fibres_g	-2.75979	-0.0003	3.62174	1.1453	9261	non-imp	non-imp	non-imp	non-imp	non-imp	non-imp	67.4448	6.25786	1.97891	82.4953	8.43656	2.66788	0.307859	0.0952776	0.0301294	68.5521	2.23388	0.706413	83.0375	2.67214	0.845005	0.244387	0.0298456	0.00943802
whole	F	D0	-	0	sanit_cohab	-2.44874	-0.0003	4.24701	1.34302	9261	non-imp	non-imp	non-imp	non-imp	non-imp	non-imp	67.4448	6.25786	1.97891	82.4953	8.43656	2.66788	0.307859	0.0952776	0.0301294	68.5521	2.23388	0.706413	83.0375	2.67214	0.845005	0.244387	0.0298456	0.00943802
whole	F	D0	-	0	dr_P_mg	-2.44223	-0.0003	5.19297	1.64216	9261	non-imp	non-imp	non-imp	non-imp	non-imp	non-imp	67.4448	6.25786	1.97891	82.4953	8.43656	2.66788	0.307859	0.0952776	0.0301294	68.5521	2.23388	0.706413	83.0375	2.67214	0.845005	0.244387	0.0298456	0.00943802
whole	F	D0	-	0	dr_vitD_ug	-3.72024	-0.0004	5.91959	1.87194	9261	non-imp	non-imp	non-imp	non-imp	non-imp	non-imp	67.4448	6.25786	1.97891	82.4953	8.43656	2.66788	0.307859	0.0952776	0.0301294	68.5521	2.23388	0.706413	83.0375	2.67214	0.845005	0.244387	0.0298456	0.00943802
whole	F	D0	-	0	dr_Ca_mg	-3.69546	-0.0004	5.43057	1.7173	9261	non-imp	non-imp	non-imp	non-imp	non-imp	non-imp	67.4448	6.25786	1.97891	82.4953	8.43656	2.66788	0.307859	0.0952776	0.0301294	68.5521	2.23388	0.706413	83.0375	2.67214	0.845005	0.244387	0.0298456	0.00943802
whole	F	D0	-	0	dr_Mg_mg	-3.6558	-0.0004	3.09686	0.979314	9261	non-imp	non-imp	non-imp	non-imp	non-imp	non-imp	67.4448	6.25786	1.97891	82.4953	8.43656	2.66788	0.307859	0.0952776	0.0301294	68.5521	2.23388	0.706413	83.0375	2.67214	0.845005	0.244387	0.0298456	0.00943802
whole	F	D0	-	0	dr_vitE_mg	-3.54173	-0.0004	9.12778	2.88646	9261	non-imp	non-imp	non-imp	non-imp	non-imp	non-imp	67.4448	6.25786	1.97891	82.4953	8.43656	2.66788	0.307859	0.0952776	0.0301294	68.5521	2.23388	0.706413	83.0375	2.67214	0.845005	0.244387	0.0298456	0.00943802
whole	F	D0	-	0	dr_proteins_g	-4.8414	-0.0005	3.36835	1.06517	9261	non-imp	non-imp	non-imp	non-imp	non-imp	non-imp	67.4448	6.25786	1.97891	82.4953	8.43656	2.66788	0.307859	0.0952776	0.0301294	68.5521	2.23388	0.706413	83.0375	2.67214	0.845005	0.244387	0.0298456	0.00943802
whole	F	D0	-	0	sanit_floor	-4.80977	-0.0005	7.29311	2.30628	9261	non-imp	non-imp	non-imp	non-imp	non-imp	non-imp	67.4448	6.25786	1.97891	82.4953	8.43656	2.66788	0.307859	0.0952776	0.0301294	68.5521	2.23388	0.706413	83.0375	2.67214	0.845005	0.244387	0.0298456	0.00943802
whole	F	D0	-	0	dr_Zn_mg	-4.54261	-0.0005	3.05585	0.966344	9261	non-imp	non-imp	non-imp	non-imp	non-imp	non-imp	67.4448	6.25786	1.97891	82.4953	8.43656	2.66788	0.307859	0.0952776	0.0301294	68.5521	2.23388	0.706413	83.0375	2.67214	0.845005	0.244387	0.0298456	0.00943802
whole	F	D0	-	0	dr_vitB12_ug	-4.43079	-0.0005	5.52003	1.74559	9261	non-imp	non-imp	non-imp	non-imp	non-imp	non-imp	67.4448	6.25786	1.97891	82.4953	8.43656	2.66788	0.307859	0.0952776	0.0301294	68.5521	2.23388	0.706413	83.0375	2.67214	0.845005	0.244387	0.0298456	0.00943802
whole	F	D0	-	0	dr_vitB3_mg	-5.43247	-0.0006	8.78911	2.77936	9261	non-imp	non-imp	non-imp	non-imp	non-imp	non-imp	67.4448	6.25786	1.97891	82.4953	8.43656	2.66788	0.307859	0.0952776	0.0301294	68.5521	2.23388	0.706413	83.0375	2.67214	0.845005	0.244387	0.0298456	0.00943802
whole	F	D0	-	0	med_APlastTimeMonths	-5.24035	-0.0006	13.3946	4.23575	9261	non-imp	non-imp	non-imp	non-imp	non-imp	non-imp	67.4448	6.25786	1.97891	82.4953	8.43656	2.66788	0.307859	0.0952776	0.0301294	68.5521	2.23388	0.706413	83.0375	2.67214	0.845005	0.244387	0.0298456	0.00943802
whole	F	D0	-	0	sanit_animals	-6.19006	-0.0007	3.57497	1.1305	9261	non-imp	non-imp	non-imp	non-imp	non-imp	non-imp	67.4448	6.25786	1.97891	82.4953	8.43656	2.66788	0.307859	0.0952776	0.0301294	68.5521	2.23388	0.706413	83.0375	2.67214	0.845005	0.244387	0.0298456	0.00943802
whole	F	D0	-	0	age	-7.76255	-0.0008	16.2061	5.12481	9261	non-imp	non-imp	non-imp	non-imp	non-imp	non-imp	67.4448	6.25786	1.97891	82.4953	8.43656	2.66788	0.307859	0.0952776	0.0301294	68.5521	2.23388	0.706413	83.0375	2.67214	0.845005	0.244387	0.0298456	0.00943802
whole	F	D0	-	0	BMI	-7.35166	-0.0008	10.993	3.47629	9261	non-imp	non-imp	non-imp	non-imp	non-imp	non-imp	67.4448	6.25786	1.97891	82.4953	8.43656	2.66788	0.307859	0.0952776	0.0301294	68.5521	2.23388	0.706413	83.0375	2.67214	0.845005	0.244387	0.0298456	0.00943802
whole	F	D0	-	0	ranfacL3_1	-7.23117	-0.0008	5.48606	1.73484	9261	non-imp	non-imp	non-imp	non-imp	non-imp	non-imp	67.4448	6.25786	1.97891	82.4953	8.43656	2.66788	0.307859	0.0952776	0.0301294	68.5521	2.23388	0.706413	83.0375	2.67214	0.845005	0.244387	0.0298456	0.00943802
whole	F	D0	-	0	ethno_numChild	-7.00652	-0.0008	9.39454	2.97081	9261	non-imp	non-imp	non-imp	non-imp	non-imp	non-imp	67.4448	6.25786	1.97891	82.4953	8.43656	2.66788	0.307859	0.0952776	0.0301294	68.5521	2.23388	0.706413	83.0375	2.67214	0.845005	0.244387	0.0298456	0.00943802
whole	F	D0	-	0	nbinom_1	-14.8915	-0.0016	2.27057	0.718018	9261	non-imp	non-imp	non-imp	non-imp	non-imp	non-imp	67.4448	6.25786	1.97891	82.4953	8.43656	2.66788	0.307859	0.0952776	0.0301294	68.5521	2.23388	0.706413	83.0375	2.67214	0.845005	0.244387	0.0298456	0.00943802
whole	F	D1	-	0	Bristol_num	317.96	0.2152	120.103	37.9799	1477.6	non-imp	non-imp	imp	imp	imp	imp	27.9701	2.14549	0.678463	33.5772	2.4553	0.776436	0.267347	0.099739	0.0315402	27.4013	0.401753	0.127046	33.306	0.462869	0.146372	0.24082	0.0155399	0.00491413
whole	F	D1	-	0	par_EntTotalN_simple	87.2914	0.0591	46.8853	14.8264	1477.6	non-imp	non-imp	imp	non-imp	non-imp	imp	27.9701	2.14549	0.678463	33.5772	2.4553	0.776436	0.267347	0.099739	0.0315402	27.4013	0.401753	0.127046	33.306	0.462869	0.146372	0.24082	0.0155399	0.00491413
whole	F	D1	-	0	sex	45.4502	0.0308	47.4686	15.0109	1477.6	non-imp	non-imp	imp	non-imp	non-imp	imp	27.9701	2.14549	0.678463	33.5772	2.4553	0.776436	0.267347	0.099739	0.0315402	27.4013	0.401753	0.127046	33.306	0.462869	0.146372	0.24082	0.0155399	0.00491413
whole	F	D1	-	0	par_EntTotal	18.5581	0.0126	19.6835	6.22447	1477.6	non-imp	non-imp	imp	non-imp	non-imp	non-imp	27.9701	2.14549	0.678463	33.5772	2.4553	0.776436	0.267347	0.099739	0.0315402	27.4013	0.401753	0.127046	33.306	0.462869	0.146372	0.24082	0.0155399	0.00491413
whole	F	D1	-	0	dr_alcohol_mg	13.7535	0.0093	14.73	4.65804	1477.6	non-imp	non-imp	imp	non-imp	non-imp	non-imp	27.9701	2.14549	0.678463	33.5772	2.4553	0.776436	0.267347	0.099739	0.0315402	27.4013	0.401753	0.127046	33.306	0.462869	0.146372	0.24082	0.0155399	0.00491413
whole	F	D1	-	0	BMI	4.24299	0.0029	5.03231	1.59136	1477.6	non-imp	non-imp	non-imp	non-imp	non-imp	non-imp	27.9701	2.14549	0.678463	33.5772	2.4553	0.776436	0.267347	0.099739	0.0315402	27.4013	0.401753	0.127046	33.306	0.462869	0.146372	0.24082	0.0155399	0.00491413
whole	F	D1	-	0	par_allNeg	4.32193	0.0029	5.09034	1.60971	1477.6	non-imp	non-imp	non-imp	non-imp	non-imp	non-imp	27.9701	2.14549	0.678463	33.5772	2.4553	0.776436	0.267347	0.099739	0.0315402	27.4013	0.401753	0.127046	33.306	0.462869	0.146372	0.24082	0.0155399	0.00491413
whole	F	D1	-	0	med_tradFreq	3.33933	0.0023	4.15342	1.31343	1477.6	non-imp	non-imp	non-imp	non-imp	non-imp	non-imp	27.9701	2.14549	0.678463	33.5772	2.4553	0.776436	0.267347	0.099739	0.0315402	27.4013	0.401753	0.127046	33.306	0.462869	0.146372	0.24082	0.0155399	0.00491413
whole	F	D1	-	0	ranfacL8_1	1.90325	0.0013	3.68422	1.16505	1477.6	non-imp	non-imp	non-imp	non-imp	non-imp	non-imp	27.9701	2.14549	0.678463	33.5772	2.4553	0.776436	0.267347	0.099739	0.0315402	27.4013	0.401753	0.127046	33.306	0.462869	0.146372	0.24082	0.0155399	0.00491413
whole	F	D1	-	0	dr_ash_g	1.28009	0.0009	0.902654	0.285444	1477.6	non-imp	non-imp	non-imp	non-imp	non-imp	non-imp	27.9701	2.14549	0.678463	33.5772	2.4553	0.776436	0.267347	0.099739	0.0315402	27.4013	0.401753	0.127046	33.306	0.462869	0.146372	0.24082	0.0155399	0.00491413
whole	F	D1	-	0	dr_vitB3_mg	0.925026	0.0006	4.22622	1.33645	1477.6	non-imp	non-imp	non-imp	non-imp	non-imp	non-imp	27.9701	2.14549	0.678463	33.5772	2.4553	0.776436	0.267347	0.099739	0.0315402	27.4013	0.401753	0.127046	33.306	0.462869	0.146372	0.24082	0.0155399	0.00491413
whole	F	D1	-	0	dr_betacar_ug	0.933937	0.0006	2.77186	0.876539	1477.6	non-imp	non-imp	non-imp	non-imp	non-imp	non-imp	27.9701	2.14549	0.678463	33.5772	2.4553	0.776436	0.267347	0.099739	0.0315402	27.4013	0.401753	0.127046	33.306	0.462869	0.146372	0.24082	0.0155399	0.00491413
whole	F	D1	-	0	dr_Ca_mg	0.705136	0.0005	1.96687	0.621979	1477.6	non-imp	non-imp	non-imp	non-imp	non-imp	non-imp	27.9701	2.14549	0.678463	33.5772	2.4553	0.776436	0.267347	0.099739	0.0315402	27.4013	0.401753	0.127046	33.306	0.462869	0.146372	0.24082	0.0155399	0.00491413
whole	F	D1	-	0	dr_water_g	0.774885	0.0005	2.46979	0.781016	1477.6	non-imp	non-imp	non-imp	non-imp	non-imp	non-imp	27.9701	2.14549	0.678463	33.5772	2.4553	0.776436	0.267347	0.099739	0.0315402	27.4013	0.401753	0.127046	33.306	0.462869	0.146372	0.24082	0.0155399	0.00491413
whole	F	D1	-	0	dr_K_mg	0.640371	0.0004	2.88585	0.912585	1477.6	non-imp	non-imp	non-imp	non-imp	non-imp	non-imp	27.9701	2.14549	0.678463	33.5772	2.4553	0.776436	0.267347	0.099739	0.0315402	27.4013	0.401753	0.127046	33.306	0.462869	0.146372	0.24082	0.0155399	0.00491413
whole	F	D1	-	0	dr_P_mg	0.26048	0.0002	0.736299	0.232838	1477.6	non-imp	non-imp	non-imp	non-imp	non-imp	non-imp	27.9701	2.14549	0.678463	33.5772	2.4553	0.776436	0.267347	0.099739	0.0315402	27.4013	0.401753	0.127046	33.306	0.462869	0.146372	0.24082	0.0155399	0.00491413
whole	F	D1	-	0	dr_energy_kcal	0.299348	0.0002	0.912932	0.288694	1477.6	non-imp	non-imp	non-imp	non-imp	non-imp	non-imp	27.9701	2.14549	0.678463	33.5772	2.4553	0.776436	0.267347	0.099739	0.0315402	27.4013	0.401753	0.127046	33.306	0.462869	0.146372	0.24082	0.0155399	0.00491413
whole	F	D1	-	0	dr_Fe_mg	0.105574	0.0001	0.663953	0.20996	1477.6	non-imp	non-imp	non-imp	non-imp	non-imp	non-imp	27.9701	2.14549	0.678463	33.5772	2.4553	0.776436	0.267347	0.099739	0.0315402	27.4013	0.401753	0.127046	33.306	0.462869	0.146372	0.24082	0.0155399	0.00491413
whole	F	D1	-	0	sanit_toillette	0.119988	0.0001	0.466011	0.147366	1477.6	non-imp	non-imp	non-imp	non-imp	non-imp	non-imp	27.9701	2.14549	0.678463	33.5772	2.4553	0.776436	0.267347	0.099739	0.0315402	27.4013	0.401753	0.127046	33.306	0.462869	0.146372	0.24082	0.0155399	0.00491413
whole	F	D1	-	0	med_purging	-0.0419127	0	0.239311	0.0756767	1477.6	non-imp	non-imp	non-imp	non-imp	non-imp	non-imp	27.9701	2.14549	0.678463	33.5772	2.4553	0.776436	0.267347	0.099739	0.0315402	27.4013	0.401753	0.127046	33.306	0.462869	0.146372	0.24082	0.0155399	0.00491413
whole	F	D1	-	0	dr_vitB2_mg	-0.0197747	0	1.18641	0.375177	1477.6	non-imp	non-imp	non-imp	non-imp	non-imp	non-imp	27.9701	2.14549	0.678463	33.5772	2.4553	0.776436	0.267347	0.099739	0.0315402	27.4013	0.401753	0.127046	33.306	0.462869	0.146372	0.24082	0.0155399	0.00491413
whole	F	D1	-	0	dr_vitA_um	-0.18904	-0.0001	1.21784	0.385114	1477.6	non-imp	non-imp	non-imp	non-imp	non-imp	non-imp	27.9701	2.14549	0.678463	33.5772	2.4553	0.776436	0.267347	0.099739	0.0315402	27.4013	0.401753	0.127046	33.306	0.462869	0.146372	0.24082	0.0155399	0.00491413
whole	F	D1	-	0	dr_Cu_mg	-0.166839	-0.0001	0.217853	0.0688913	1477.6	non-imp	non-imp	non-imp	non-imp	non-imp	non-imp	27.9701	2.14549	0.678463	33.5772	2.4553	0.776436	0.267347	0.099739	0.0315402	27.4013	0.401753	0.127046	33.306	0.462869	0.146372	0.24082	0.0155399	0.00491413
whole	F	D1	-	0	dr_vitC_mg	-0.161039	-0.0001	1.49645	0.473219	1477.6	non-imp	non-imp	non-imp	non-imp	non-imp	non-imp	27.9701	2.14549	0.678463	33.5772	2.4553	0.776436	0.267347	0.099739	0.0315402	27.4013	0.401753	0.127046	33.306	0.462869	0.146372	0.24082	0.0155399	0.00491413
whole	F	D1	-	0	med_tabacFreq	-0.135173	-0.0001	0.232755	0.0736037	1477.6	non-imp	non-imp	non-imp	non-imp	non-imp	non-imp	27.9701	2.14549	0.678463	33.5772	2.4553	0.776436	0.267347	0.099739	0.0315402	27.4013	0.401753	0.127046	33.306	0.462869	0.146372	0.24082	0.0155399	0.00491413
whole	F	D1	-	0	med_tabac	-0.0931501	-0.0001	0.469004	0.148312	1477.6	non-imp	non-imp	non-imp	non-imp	non-imp	non-imp	27.9701	2.14549	0.678463	33.5772	2.4553	0.776436	0.267347	0.099739	0.0315402	27.4013	0.401753	0.127046	33.306	0.462869	0.146372	0.24082	0.0155399	0.00491413
whole	F	D1	-	0	dr_vitB6_ug	-0.352649	-0.0002	0.642095	0.203048	1477.6	non-imp	non-imp	non-imp	non-imp	non-imp	non-imp	27.9701	2.14549	0.678463	33.5772	2.4553	0.776436	0.267347	0.099739	0.0315402	27.4013	0.401753	0.127046	33.306	0.462869	0.146372	0.24082	0.0155399	0.00491413
whole	F	D1	-	0	dr_ret_ug	-0.302905	-0.0002	0.668116	0.211277	1477.6	non-imp	non-imp	non-imp	non-imp	non-imp	non-imp	27.9701	2.14549	0.678463	33.5772	2.4553	0.776436	0.267347	0.099739	0.0315402	27.4013	0.401753	0.127046	33.306	0.462869	0.146372	0.24082	0.0155399	0.00491413
whole	F	D1	-	0	dr_fibres_g	-0.295166	-0.0002	0.465366	0.147162	1477.6	non-imp	non-imp	non-imp	non-imp	non-imp	non-imp	27.9701	2.14549	0.678463	33.5772	2.4553	0.776436	0.267347	0.099739	0.0315402	27.4013	0.401753	0.127046	33.306	0.462869	0.146372	0.24082	0.0155399	0.00491413
whole	F	D1	-	0	dr_vitB1_mg	-0.262186	-0.0002	0.397095	0.125573	1477.6	non-imp	non-imp	non-imp	non-imp	non-imp	non-imp	27.9701	2.14549	0.678463	33.5772	2.4553	0.776436	0.267347	0.099739	0.0315402	27.4013	0.401753	0.127046	33.306	0.462869	0.146372	0.24082	0.0155399	0.00491413
whole	F	D1	-	0	age	-0.48438	-0.0003	2.60926	0.825119	1477.6	non-imp	non-imp	non-imp	non-imp	non-imp	non-imp	27.9701	2.14549	0.678463	33.5772	2.4553	0.776436	0.267347	0.099739	0.0315402	27.4013	0.401753	0.127046	33.306	0.462869	0.146372	0.24082	0.0155399	0.00491413
whole	F	D1	-	0	dr_glucids_g	-0.471622	-0.0003	0.641593	0.202889	1477.6	non-imp	non-imp	non-imp	non-imp	non-imp	non-imp	27.9701	2.14549	0.678463	33.5772	2.4553	0.776436	0.267347	0.099739	0.0315402	27.4013	0.401753	0.127046	33.306	0.462869	0.146372	0.24082	0.0155399	0.00491413
whole	F	D1	-	0	ethno_edu	-0.4489	-0.0003	0.452596	0.143123	1477.6	non-imp	non-imp	non-imp	non-imp	non-imp	non-imp	27.9701	2.14549	0.678463	33.5772	2.4553	0.776436	0.267347	0.099739	0.0315402	27.4013	0.401753	0.127046	33.306	0.462869	0.146372	0.24082	0.0155399	0.00491413
whole	F	D1	-	0	dr_Mg_mg	-0.393373	-0.0003	0.364505	0.115267	1477.6	non-imp	non-imp	non-imp	non-imp	non-imp	non-imp	27.9701	2.14549	0.678463	33.5772	2.4553	0.776436	0.267347	0.099739	0.0315402	27.4013	0.401753	0.127046	33.306	0.462869	0.146372	0.24082	0.0155399	0.00491413
whole	F	D1	-	0	sanit_water	-0.65281	-0.0004	0.883349	0.27934	1477.6	non-imp	non-imp	non-imp	non-imp	non-imp	non-imp	27.9701	2.14549	0.678463	33.5772	2.4553	0.776436	0.267347	0.099739	0.0315402	27.4013	0.401753	0.127046	33.306	0.462869	0.146372	0.24082	0.0155399	0.00491413
whole	F	D1	-	0	sanit_electro	-0.652357	-0.0004	0.299414	0.094683	1477.6	non-imp	non-imp	non-imp	non-imp	non-imp	non-imp	27.9701	2.14549	0.678463	33.5772	2.4553	0.776436	0.267347	0.099739	0.0315402	27.4013	0.401753	0.127046	33.306	0.462869	0.146372	0.24082	0.0155399	0.00491413
whole	F	D1	-	0	dr_vitE_mg	-0.579321	-0.0004	0.485261	0.153453	1477.6	non-imp	non-imp	non-imp	non-imp	non-imp	non-imp	27.9701	2.14549	0.678463	33.5772	2.4553	0.776436	0.267347	0.099739	0.0315402	27.4013	0.401753	0.127046	33.306	0.462869	0.146372	0.24082	0.0155399	0.00491413
whole	F	D1	-	0	dr_vitB9_ug	-0.720964	-0.0005	0.435431	0.137695	1477.6	non-imp	non-imp	non-imp	non-imp	non-imp	non-imp	27.9701	2.14549	0.678463	33.5772	2.4553	0.776436	0.267347	0.099739	0.0315402	27.4013	0.401753	0.127046	33.306	0.462869	0.146372	0.24082	0.0155399	0.00491413
whole	F	D1	-	0	dr_Zn_mg	-0.71047	-0.0005	0.628279	0.198679	1477.6	non-imp	non-imp	non-imp	non-imp	non-imp	non-imp	27.9701	2.14549	0.678463	33.5772	2.4553	0.776436	0.267347	0.099739	0.0315402	27.4013	0.401753	0.127046	33.306	0.462869	0.146372	0.24082	0.0155399	0.00491413
whole	F	D1	-	0	dr_proteins_g	-0.672231	-0.0005	0.859166	0.271692	1477.6	non-imp	non-imp	non-imp	non-imp	non-imp	non-imp	27.9701	2.14549	0.678463	33.5772	2.4553	0.776436	0.267347	0.099739	0.0315402	27.4013	0.401753	0.127046	33.306	0.462869	0.146372	0.24082	0.0155399	0.00491413
whole	F	D1	-	0	localisation	-0.858248	-0.0006	0.478636	0.151358	1477.6	non-imp	non-imp	non-imp	non-imp	non-imp	non-imp	27.9701	2.14549	0.678463	33.5772	2.4553	0.776436	0.267347	0.099739	0.0315402	27.4013	0.401753	0.127046	33.306	0.462869	0.146372	0.24082	0.0155399	0.00491413
whole	F	D1	-	0	dr_vitB12_ug	-0.826604	-0.0006	0.851147	0.269156	1477.6	non-imp	non-imp	non-imp	non-imp	non-imp	non-imp	27.9701	2.14549	0.678463	33.5772	2.4553	0.776436	0.267347	0.099739	0.0315402	27.4013	0.401753	0.127046	33.306	0.462869	0.146372	0.24082	0.0155399	0.00491413
whole	F	D1	-	0	sanit_animals	-1.0113	-0.0007	0.978834	0.309534	1477.6	non-imp	non-imp	non-imp	non-imp	non-imp	non-imp	27.9701	2.14549	0.678463	33.5772	2.4553	0.776436	0.267347	0.099739	0.0315402	27.4013	0.401753	0.127046	33.306	0.462869	0.146372	0.24082	0.0155399	0.00491413
whole	F	D1	-	0	sanit_floor	-0.974963	-0.0007	0.545347	0.172454	1477.6	non-imp	non-imp	non-imp	non-imp	non-imp	non-imp	27.9701	2.14549	0.678463	33.5772	2.4553	0.776436	0.267347	0.099739	0.0315402	27.4013	0.401753	0.127046	33.306	0.462869	0.146372	0.24082	0.0155399	0.00491413
whole	F	D1	-	0	dr_vitD_ug	-1.23508	-0.0008	1.02835	0.325192	1477.6	non-imp	non-imp	non-imp	non-imp	non-imp	non-imp	27.9701	2.14549	0.678463	33.5772	2.4553	0.776436	0.267347	0.099739	0.0315402	27.4013	0.401753	0.127046	33.306	0.462869	0.146372	0.24082	0.0155399	0.00491413
whole	F	D1	-	0	sanit_cohab	-1.23474	-0.0008	0.752123	0.237842	1477.6	non-imp	non-imp	non-imp	non-imp	non-imp	non-imp	27.9701	2.14549	0.678463	33.5772	2.4553	0.776436	0.267347	0.099739	0.0315402	27.4013	0.401753	0.127046	33.306	0.462869	0.146372	0.24082	0.0155399	0.00491413
whole	F	D1	-	0	nbinom_1	-1.11368	-0.0008	1.07736	0.340692	1477.6	non-imp	non-imp	non-imp	non-imp	non-imp	non-imp	27.9701	2.14549	0.678463	33.5772	2.4553	0.776436	0.267347	0.099739	0.0315402	27.4013	0.401753	0.127046	33.306	0.462869	0.146372	0.24082	0.0155399	0.00491413
whole	F	D1	-	0	med_ABlastTimeMonths	-1.35072	-0.0009	1.84474	0.583358	1477.6	non-imp	non-imp	non-imp	non-imp	non-imp	non-imp	27.9701	2.14549	0.678463	33.5772	2.4553	0.776436	0.267347	0.099739	0.0315402	27.4013	0.401753	0.127046	33.306	0.462869	0.146372	0.24082	0.0155399	0.00491413
whole	F	D1	-	0	ethno_numChild	-1.32506	-0.0009	0.964912	0.305132	1477.6	non-imp	non-imp	non-imp	non-imp	non-imp	non-imp	27.9701	2.14549	0.678463	33.5772	2.4553	0.776436	0.267347	0.099739	0.0315402	27.4013	0.401753	0.127046	33.306	0.462869	0.146372	0.24082	0.0155399	0.00491413
whole	F	D1	-	0	dr_Na_mg	-1.29623	-0.0009	2.52302	0.797851	1477.6	non-imp	non-imp	non-imp	non-imp	non-imp	non-imp	27.9701	2.14549	0.678463	33.5772	2.4553	0.776436	0.267347	0.099739	0.0315402	27.4013	0.401753	0.127046	33.306	0.462869	0.146372	0.24082	0.0155399	0.00491413
whole	F	D1	-	0	ranfacL3_1	-1.75182	-0.0012	1.20637	0.381488	1477.6	non-imp	non-imp	non-imp	non-imp	non-imp	non-imp	27.9701	2.14549	0.678463	33.5772	2.4553	0.776436	0.267347	0.099739	0.0315402	27.4013	0.401753	0.127046	33.306	0.462869	0.146372	0.24082	0.0155399	0.00491413
whole	F	D1	-	0	norm_1	-1.96151	-0.0013	1.77875	0.56249	1477.6	non-imp	non-imp	non-imp	non-imp	non-imp	non-imp	27.9701	2.14549	0.678463	33.5772	2.4553	0.776436	0.267347	0.099739	0.0315402	27.4013	0.401753	0.127046	33.306	0.462869	0.146372	0.24082	0.0155399	0.00491413
whole	F	D1	-	0	dr_lipids_g	-2.06176	-0.0014	0.922087	0.29159	1477.6	non-imp	non-imp	non-imp	non-imp	non-imp	non-imp	27.9701	2.14549	0.678463	33.5772	2.4553	0.776436	0.267347	0.099739	0.0315402	27.4013	0.401753	0.127046	33.306	0.462869	0.146372	0.24082	0.0155399	0.00491413
whole	F	D1	-	0	med_APlastTimeMonths	-2.17926	-0.0015	1.13947	0.360332	1477.6	non-imp	non-imp	non-imp	non-imp	non-imp	non-imp	27.9701	2.14549	0.678463	33.5772	2.4553	0.776436	0.267347	0.099739	0.0315402	27.4013	0.401753	0.127046	33.306	0.462869	0.146372	0.24082	0.0155399	0.00491413
whole	F	D2	-	0	Bristol_num	70.285	0.1986	21.1399	6.68502	353.885	non-imp	non-imp	imp	imp	imp	imp	13.1417	1.16427	0.368176	16.632	1.98917	0.629031	0.246627	0.0992205	0.0313763	13.3719	0.431721	0.136522	16.9512	0.510569	0.161456	0.177453	0.0287356	0.00908699
whole	F	D2	-	0	par_EntTotalN_simple	17.098	0.0483	8.1649	2.58197	353.885	non-imp	non-imp	imp	non-imp	non-imp	imp	13.1417	1.16427	0.368176	16.632	1.98917	0.629031	0.246627	0.0992205	0.0313763	13.3719	0.431721	0.136522	16.9512	0.510569	0.161456	0.177453	0.0287356	0.00908699
whole	F	D2	-	0	sex	3.77074	0.0107	2.42822	0.767871	353.885	non-imp	non-imp	imp	non-imp	non-imp	imp	13.1417	1.16427	0.368176	16.632	1.98917	0.629031	0.246627	0.0992205	0.0313763	13.3719	0.431721	0.136522	16.9512	0.510569	0.161456	0.177453	0.0287356	0.00908699
whole	F	D2	-	0	par_EntTotal	2.55525	0.0072	3.25904	1.0306	353.885	non-imp	non-imp	imp	non-imp	non-imp	non-imp	13.1417	1.16427	0.368176	16.632	1.98917	0.629031	0.246627	0.0992205	0.0313763	13.3719	0.431721	0.136522	16.9512	0.510569	0.161456	0.177453	0.0287356	0.00908699
whole	F	D2	-	0	dr_alcohol_mg	1.48101	0.0042	2.56085	0.809813	353.885	non-imp	non-imp	imp	non-imp	non-imp	non-imp	13.1417	1.16427	0.368176	16.632	1.98917	0.629031	0.246627	0.0992205	0.0313763	13.3719	0.431721	0.136522	16.9512	0.510569	0.161456	0.177453	0.0287356	0.00908699
whole	F	D2	-	0	BMI	1.27534	0.0036	2.09604	0.662825	353.885	non-imp	non-imp	non-imp	non-imp	non-imp	non-imp	13.1417	1.16427	0.368176	16.632	1.98917	0.629031	0.246627	0.0992205	0.0313763	13.3719	0.431721	0.136522	16.9512	0.510569	0.161456	0.177453	0.0287356	0.00908699
whole	F	D2	-	0	dr_betacar_ug	1.1217	0.0032	1.6574	0.524116	353.885	non-imp	non-imp	non-imp	non-imp	non-imp	non-imp	13.1417	1.16427	0.368176	16.632	1.98917	0.629031	0.246627	0.0992205	0.0313763	13.3719	0.431721	0.136522	16.9512	0.510569	0.161456	0.177453	0.0287356	0.00908699
whole	F	D2	-	0	par_allNeg	1.05042	0.003	1.28647	0.406816	353.885	non-imp	non-imp	non-imp	non-imp	non-imp	non-imp	13.1417	1.16427	0.368176	16.632	1.98917	0.629031	0.246627	0.0992205	0.0313763	13.3719	0.431721	0.136522	16.9512	0.510569	0.161456	0.177453	0.0287356	0.00908699
whole	F	D2	-	0	med_tradFreq	0.960447	0.0027	1.81115	0.572736	353.885	non-imp	non-imp	non-imp	non-imp	non-imp	non-imp	13.1417	1.16427	0.368176	16.632	1.98917	0.629031	0.246627	0.0992205	0.0313763	13.3719	0.431721	0.136522	16.9512	0.510569	0.161456	0.177453	0.0287356	0.00908699
whole	F	D2	-	0	nbinom_1	0.761613	0.0022	1.41914	0.448772	353.885	non-imp	non-imp	non-imp	non-imp	non-imp	non-imp	13.1417	1.16427	0.368176	16.632	1.98917	0.629031	0.246627	0.0992205	0.0313763	13.3719	0.431721	0.136522	16.9512	0.510569	0.161456	0.177453	0.0287356	0.00908699
whole	F	D2	-	0	age	0.465888	0.0013	1.28394	0.406019	353.885	non-imp	non-imp	non-imp	non-imp	non-imp	non-imp	13.1417	1.16427	0.368176	16.632	1.98917	0.629031	0.246627	0.0992205	0.0313763	13.3719	0.431721	0.136522	16.9512	0.510569	0.161456	0.177453	0.0287356	0.00908699
whole	F	D2	-	0	dr_ash_g	0.222033	0.0006	0.557625	0.176336	353.885	non-imp	non-imp	non-imp	non-imp	non-imp	non-imp	13.1417	1.16427	0.368176	16.632	1.98917	0.629031	0.246627	0.0992205	0.0313763	13.3719	0.431721	0.136522	16.9512	0.510569	0.161456	0.177453	0.0287356	0.00908699
whole	F	D2	-	0	dr_vitC_mg	0.17715	0.0005	0.674826	0.213399	353.885	non-imp	non-imp	non-imp	non-imp	non-imp	non-imp	13.1417	1.16427	0.368176	16.632	1.98917	0.629031	0.246627	0.0992205	0.0313763	13.3719	0.431721	0.136522	16.9512	0.510569	0.161456	0.177453	0.0287356	0.00908699
whole	F	D2	-	0	dr_vitA_um	0.143592	0.0004	0.738737	0.233609	353.885	non-imp	non-imp	non-imp	non-imp	non-imp	non-imp	13.1417	1.16427	0.368176	16.632	1.98917	0.629031	0.246627	0.0992205	0.0313763	13.3719	0.431721	0.136522	16.9512	0.510569	0.161456	0.177453	0.0287356	0.00908699
whole	F	D2	-	0	dr_vitB3_mg	0.113942	0.0003	0.62015	0.196109	353.885	non-imp	non-imp	non-imp	non-imp	non-imp	non-imp	13.1417	1.16427	0.368176	16.632	1.98917	0.629031	0.246627	0.0992205	0.0313763	13.3719	0.431721	0.136522	16.9512	0.510569	0.161456	0.177453	0.0287356	0.00908699
whole	F	D2	-	0	dr_P_mg	0.0611348	0.0002	0.095531	0.0302096	353.885	non-imp	non-imp	non-imp	non-imp	non-imp	non-imp	13.1417	1.16427	0.368176	16.632	1.98917	0.629031	0.246627	0.0992205	0.0313763	13.3719	0.431721	0.136522	16.9512	0.510569	0.161456	0.177453	0.0287356	0.00908699
whole	F	D2	-	0	ethno_edu	0.0670221	0.0002	0.35982	0.113785	353.885	non-imp	non-imp	non-imp	non-imp	non-imp	non-imp	13.1417	1.16427	0.368176	16.632	1.98917	0.629031	0.246627	0.0992205	0.0313763	13.3719	0.431721	0.136522	16.9512	0.510569	0.161456	0.177453	0.0287356	0.00908699
whole	F	D2	-	0	localisation	0.0699624	0.0002	0.730604	0.231037	353.885	non-imp	non-imp	non-imp	non-imp	non-imp	non-imp	13.1417	1.16427	0.368176	16.632	1.98917	0.629031	0.246627	0.0992205	0.0313763	13.3719	0.431721	0.136522	16.9512	0.510569	0.161456	0.177453	0.0287356	0.00908699
whole	F	D2	-	0	med_tabac	0.0734557	0.0002	0.29769	0.0941378	353.885	non-imp	non-imp	non-imp	non-imp	non-imp	non-imp	13.1417	1.16427	0.368176	16.632	1.98917	0.629031	0.246627	0.0992205	0.0313763	13.3719	0.431721	0.136522	16.9512	0.510569	0.161456	0.177453	0.0287356	0.00908699
whole	F	D2	-	0	dr_ret_ug	0.0201683	0.0001	0.0916359	0.0289778	353.885	non-imp	non-imp	non-imp	non-imp	non-imp	non-imp	13.1417	1.16427	0.368176	16.632	1.98917	0.629031	0.246627	0.0992205	0.0313763	13.3719	0.431721	0.136522	16.9512	0.510569	0.161456	0.177453	0.0287356	0.00908699
whole	F	D2	-	0	ranfacL8_1	0.0433774	0.0001	0.574984	0.181826	353.885	non-imp	non-imp	non-imp	non-imp	non-imp	non-imp	13.1417	1.16427	0.368176	16.632	1.98917	0.629031	0.246627	0.0992205	0.0313763	13.3719	0.431721	0.136522	16.9512	0.510569	0.161456	0.177453	0.0287356	0.00908699
whole	F	D2	-	0	dr_Fe_mg	-0.0142812	0	0.12178	0.0385102	353.885	non-imp	non-imp	non-imp	non-imp	non-imp	non-imp	13.1417	1.16427	0.368176	16.632	1.98917	0.629031	0.246627	0.0992205	0.0313763	13.3719	0.431721	0.136522	16.9512	0.510569	0.161456	0.177453	0.0287356	0.00908699
whole	F	D2	-	0	dr_energy_kcal	0.0147778	0	0.182465	0.0577004	353.885	non-imp	non-imp	non-imp	non-imp	non-imp	non-imp	13.1417	1.16427	0.368176	16.632	1.98917	0.629031	0.246627	0.0992205	0.0313763	13.3719	0.431721	0.136522	16.9512	0.510569	0.161456	0.177453	0.0287356	0.00908699
whole	F	D2	-	0	med_purging	-0.0490772	-0.0001	0.0601747	0.0190289	353.885	non-imp	non-imp	non-imp	non-imp	non-imp	non-imp	13.1417	1.16427	0.368176	16.632	1.98917	0.629031	0.246627	0.0992205	0.0313763	13.3719	0.431721	0.136522	16.9512	0.510569	0.161456	0.177453	0.0287356	0.00908699
whole	F	D2	-	0	sanit_toillette	-0.0465004	-0.0001	0.0659219	0.0208463	353.885	non-imp	non-imp	non-imp	non-imp	non-imp	non-imp	13.1417	1.16427	0.368176	16.632	1.98917	0.629031	0.246627	0.0992205	0.0313763	13.3719	0.431721	0.136522	16.9512	0.510569	0.161456	0.177453	0.0287356	0.00908699
whole	F	D2	-	0	dr_Zn_mg	-0.0454844	-0.0001	0.233463	0.0738274	353.885	non-imp	non-imp	non-imp	non-imp	non-imp	non-imp	13.1417	1.16427	0.368176	16.632	1.98917	0.629031	0.246627	0.0992205	0.0313763	13.3719	0.431721	0.136522	16.9512	0.510569	0.161456	0.177453	0.0287356	0.00908699
whole	F	D2	-	0	med_tabacFreq	-0.0428299	-0.0001	0.0506242	0.0160088	353.885	non-imp	non-imp	non-imp	non-imp	non-imp	non-imp	13.1417	1.16427	0.368176	16.632	1.98917	0.629031	0.246627	0.0992205	0.0313763	13.3719	0.431721	0.136522	16.9512	0.510569	0.161456	0.177453	0.0287356	0.00908699
whole	F	D2	-	0	dr_vitB6_ug	-0.0876943	-0.0002	0.0854558	0.0270235	353.885	non-imp	non-imp	non-imp	non-imp	non-imp	non-imp	13.1417	1.16427	0.368176	16.632	1.98917	0.629031	0.246627	0.0992205	0.0313763	13.3719	0.431721	0.136522	16.9512	0.510569	0.161456	0.177453	0.0287356	0.00908699
whole	F	D2	-	0	dr_Cu_mg	-0.0803918	-0.0002	0.134938	0.0426712	353.885	non-imp	non-imp	non-imp	non-imp	non-imp	non-imp	13.1417	1.16427	0.368176	16.632	1.98917	0.629031	0.246627	0.0992205	0.0313763	13.3719	0.431721	0.136522	16.9512	0.510569	0.161456	0.177453	0.0287356	0.00908699
whole	F	D2	-	0	dr_Ca_mg	-0.0703985	-0.0002	0.200046	0.0632602	353.885	non-imp	non-imp	non-imp	non-imp	non-imp	non-imp	13.1417	1.16427	0.368176	16.632	1.98917	0.629031	0.246627	0.0992205	0.0313763	13.3719	0.431721	0.136522	16.9512	0.510569	0.161456	0.177453	0.0287356	0.00908699
whole	F	D2	-	0	dr_proteins_g	-0.0647995	-0.0002	0.161387	0.0510349	353.885	non-imp	non-imp	non-imp	non-imp	non-imp	non-imp	13.1417	1.16427	0.368176	16.632	1.98917	0.629031	0.246627	0.0992205	0.0313763	13.3719	0.431721	0.136522	16.9512	0.510569	0.161456	0.177453	0.0287356	0.00908699
whole	F	D2	-	0	dr_vitB1_mg	-0.0640508	-0.0002	0.0895354	0.0283136	353.885	non-imp	non-imp	non-imp	non-imp	non-imp	non-imp	13.1417	1.16427	0.368176	16.632	1.98917	0.629031	0.246627	0.0992205	0.0313763	13.3719	0.431721	0.136522	16.9512	0.510569	0.161456	0.177453	0.0287356	0.00908699
whole	F	D2	-	0	dr_vitB2_mg	-0.0596067	-0.0002	0.131026	0.0414342	353.885	non-imp	non-imp	non-imp	non-imp	non-imp	non-imp	13.1417	1.16427	0.368176	16.632	1.98917	0.629031	0.246627	0.0992205	0.0313763	13.3719	0.431721	0.136522	16.9512	0.510569	0.161456	0.177453	0.0287356	0.00908699
whole	F	D2	-	0	dr_K_mg	-0.0588062	-0.0002	0.219168	0.0693071	353.885	non-imp	non-imp	non-imp	non-imp	non-imp	non-imp	13.1417	1.16427	0.368176	16.632	1.98917	0.629031	0.246627	0.0992205	0.0313763	13.3719	0.431721	0.136522	16.9512	0.510569	0.161456	0.177453	0.0287356	0.00908699
whole	F	D2	-	0	dr_Mg_mg	-0.0582399	-0.0002	0.0703346	0.0222418	353.885	non-imp	non-imp	non-imp	non-imp	non-imp	non-imp	13.1417	1.16427	0.368176	16.632	1.98917	0.629031	0.246627	0.0992205	0.0313763	13.3719	0.431721	0.136522	16.9512	0.510569	0.161456	0.177453	0.0287356	0.00908699
whole	F	D2	-	0	dr_glucids_g	-0.104415	-0.0003	0.351822	0.111256	353.885	non-imp	non-imp	non-imp	non-imp	non-imp	non-imp	13.1417	1.16427	0.368176	16.632	1.98917	0.629031	0.246627	0.0992205	0.0313763	13.3719	0.431721	0.136522	16.9512	0.510569	0.161456	0.177453	0.0287356	0.00908699
whole	F	D2	-	0	sanit_electro	-0.0890435	-0.0003	0.162857	0.0514998	353.885	non-imp	non-imp	non-imp	non-imp	non-imp	non-imp	13.1417	1.16427	0.368176	16.632	1.98917	0.629031	0.246627	0.0992205	0.0313763	13.3719	0.431721	0.136522	16.9512	0.510569	0.161456	0.177453	0.0287356	0.00908699
whole	F	D2	-	0	dr_vitD_ug	-0.184319	-0.0005	0.350932	0.110974	353.885	non-imp	non-imp	non-imp	non-imp	non-imp	non-imp	13.1417	1.16427	0.368176	16.632	1.98917	0.629031	0.246627	0.0992205	0.0313763	13.3719	0.431721	0.136522	16.9512	0.510569	0.161456	0.177453	0.0287356	0.00908699
whole	F	D2	-	0	ranfacL3_1	-0.183955	-0.0005	0.338297	0.106979	353.885	non-imp	non-imp	non-imp	non-imp	non-imp	non-imp	13.1417	1.16427	0.368176	16.632	1.98917	0.629031	0.246627	0.0992205	0.0313763	13.3719	0.431721	0.136522	16.9512	0.510569	0.161456	0.177453	0.0287356	0.00908699
whole	F	D2	-	0	ethno_numChild	-0.1768	-0.0005	0.117774	0.0372434	353.885	non-imp	non-imp	non-imp	non-imp	non-imp	non-imp	13.1417	1.16427	0.368176	16.632	1.98917	0.629031	0.246627	0.0992205	0.0313763	13.3719	0.431721	0.136522	16.9512	0.510569	0.161456	0.177453	0.0287356	0.00908699
whole	F	D2	-	0	sanit_floor	-0.17104	-0.0005	0.14587	0.046128	353.885	non-imp	non-imp	non-imp	non-imp	non-imp	non-imp	13.1417	1.16427	0.368176	16.632	1.98917	0.629031	0.246627	0.0992205	0.0313763	13.3719	0.431721	0.136522	16.9512	0.510569	0.161456	0.177453	0.0287356	0.00908699
whole	F	D2	-	0	dr_vitE_mg	-0.159717	-0.0005	0.135343	0.0427992	353.885	non-imp	non-imp	non-imp	non-imp	non-imp	non-imp	13.1417	1.16427	0.368176	16.632	1.98917	0.629031	0.246627	0.0992205	0.0313763	13.3719	0.431721	0.136522	16.9512	0.510569	0.161456	0.177453	0.0287356	0.00908699
whole	F	D2	-	0	sanit_water	-0.223387	-0.0006	0.191467	0.0605472	353.885	non-imp	non-imp	non-imp	non-imp	non-imp	non-imp	13.1417	1.16427	0.368176	16.632	1.98917	0.629031	0.246627	0.0992205	0.0313763	13.3719	0.431721	0.136522	16.9512	0.510569	0.161456	0.177453	0.0287356	0.00908699
whole	F	D2	-	0	dr_water_g	-0.210681	-0.0006	0.40485	0.128025	353.885	non-imp	non-imp	non-imp	non-imp	non-imp	non-imp	13.1417	1.16427	0.368176	16.632	1.98917	0.629031	0.246627	0.0992205	0.0313763	13.3719	0.431721	0.136522	16.9512	0.510569	0.161456	0.177453	0.0287356	0.00908699
whole	F	D2	-	0	dr_fibres_g	-0.194845	-0.0006	0.287067	0.0907785	353.885	non-imp	non-imp	non-imp	non-imp	non-imp	non-imp	13.1417	1.16427	0.368176	16.632	1.98917	0.629031	0.246627	0.0992205	0.0313763	13.3719	0.431721	0.136522	16.9512	0.510569	0.161456	0.177453	0.0287356	0.00908699
whole	F	D2	-	0	sanit_animals	-0.259327	-0.0007	0.238678	0.0754765	353.885	non-imp	non-imp	non-imp	non-imp	non-imp	non-imp	13.1417	1.16427	0.368176	16.632	1.98917	0.629031	0.246627	0.0992205	0.0313763	13.3719	0.431721	0.136522	16.9512	0.510569	0.161456	0.177453	0.0287356	0.00908699
whole	F	D2	-	0	dr_vitB9_ug	-0.245082	-0.0007	0.258055	0.0816043	353.885	non-imp	non-imp	non-imp	non-imp	non-imp	non-imp	13.1417	1.16427	0.368176	16.632	1.98917	0.629031	0.246627	0.0992205	0.0313763	13.3719	0.431721	0.136522	16.9512	0.510569	0.161456	0.177453	0.0287356	0.00908699
whole	F	D2	-	0	dr_lipids_g	-0.300244	-0.0008	0.229041	0.0724292	353.885	non-imp	non-imp	non-imp	non-imp	non-imp	non-imp	13.1417	1.16427	0.368176	16.632	1.98917	0.629031	0.246627	0.0992205	0.0313763	13.3719	0.431721	0.136522	16.9512	0.510569	0.161456	0.177453	0.0287356	0.00908699
whole	F	D2	-	0	dr_vitB12_ug	-0.292905	-0.0008	0.442494	0.139929	353.885	non-imp	non-imp	non-imp	non-imp	non-imp	non-imp	13.1417	1.16427	0.368176	16.632	1.98917	0.629031	0.246627	0.0992205	0.0313763	13.3719	0.431721	0.136522	16.9512	0.510569	0.161456	0.177453	0.0287356	0.00908699
whole	F	D2	-	0	med_APlastTimeMonths	-0.380096	-0.0011	0.301717	0.0954112	353.885	non-imp	non-imp	non-imp	non-imp	non-imp	non-imp	13.1417	1.16427	0.368176	16.632	1.98917	0.629031	0.246627	0.0992205	0.0313763	13.3719	0.431721	0.136522	16.9512	0.510569	0.161456	0.177453	0.0287356	0.00908699
whole	F	D2	-	0	sanit_cohab	-0.52082	-0.0015	0.312874	0.0989395	353.885	non-imp	non-imp	non-imp	non-imp	non-imp	non-imp	13.1417	1.16427	0.368176	16.632	1.98917	0.629031	0.246627	0.0992205	0.0313763	13.3719	0.431721	0.136522	16.9512	0.510569	0.161456	0.177453	0.0287356	0.00908699
whole	F	D2	-	0	norm_1	-0.607824	-0.0017	0.2532	0.0800689	353.885	non-imp	non-imp	non-imp	non-imp	non-imp	non-imp	13.1417	1.16427	0.368176	16.632	1.98917	0.629031	0.246627	0.0992205	0.0313763	13.3719	0.431721	0.136522	16.9512	0.510569	0.161456	0.177453	0.0287356	0.00908699
whole	F	D2	-	0	med_ABlastTimeMonths	-0.620656	-0.0018	0.358542	0.113381	353.885	non-imp	non-imp	non-imp	non-imp	non-imp	non-imp	13.1417	1.16427	0.368176	16.632	1.98917	0.629031	0.246627	0.0992205	0.0313763	13.3719	0.431721	0.136522	16.9512	0.510569	0.161456	0.177453	0.0287356	0.00908699
whole	F	D2	-	0	dr_Na_mg	-0.662096	-0.0019	0.530803	0.167855	353.885	non-imp	non-imp	non-imp	non-imp	non-imp	non-imp	13.1417	1.16427	0.368176	16.632	1.98917	0.629031	0.246627	0.0992205	0.0313763	13.3719	0.431721	0.136522	16.9512	0.510569	0.161456	0.177453	0.0287356	0.00908699
whole	F	DInf	-	0	Bristol_num	1.67028	0.0781	0.593842	0.187789	21.3868	non-imp	imp	imp	imp	imp	imp	3.10459	0.316863	0.100201	4.04821	0.457884	0.144796	0.234361	0.0924882	0.0292473	3.37646	0.100214	0.0316905	4.33863	0.0884997	0.0279861	0.12078	0.0330612	0.0104549
whole	F	DInf	-	0	par_EntTotalN_simple	1.63065	0.0762	0.797831	0.252296	21.3868	non-imp	imp	imp	imp	non-imp	imp	3.10459	0.316863	0.100201	4.04821	0.457884	0.144796	0.234361	0.0924882	0.0292473	3.37646	0.100214	0.0316905	4.33863	0.0884997	0.0279861	0.12078	0.0330612	0.0104549
whole	F	DInf	-	0	sex	0.357747	0.0167	0.3045	0.0962913	21.3868	non-imp	imp	imp	non-imp	non-imp	imp	3.10459	0.316863	0.100201	4.04821	0.457884	0.144796	0.234361	0.0924882	0.0292473	3.37646	0.100214	0.0316905	4.33863	0.0884997	0.0279861	0.12078	0.0330612	0.0104549
whole	F	DInf	-	0	age	0.31583	0.0148	0.271261	0.0857802	21.3868	non-imp	imp	imp	non-imp	non-imp	non-imp	3.10459	0.316863	0.100201	4.04821	0.457884	0.144796	0.234361	0.0924882	0.0292473	3.37646	0.100214	0.0316905	4.33863	0.0884997	0.0279861	0.12078	0.0330612	0.0104549
whole	F	DInf	-	0	par_EntTotal	0.156775	0.0073	0.135849	0.0429591	21.3868	non-imp	imp	imp	non-imp	non-imp	non-imp	3.10459	0.316863	0.100201	4.04821	0.457884	0.144796	0.234361	0.0924882	0.0292473	3.37646	0.100214	0.0316905	4.33863	0.0884997	0.0279861	0.12078	0.0330612	0.0104549
whole	F	DInf	-	0	dr_alcohol_mg	0.112895	0.0053	0.130483	0.0412623	21.3868	non-imp	imp	non-imp	non-imp	non-imp	non-imp	3.10459	0.316863	0.100201	4.04821	0.457884	0.144796	0.234361	0.0924882	0.0292473	3.37646	0.100214	0.0316905	4.33863	0.0884997	0.0279861	0.12078	0.0330612	0.0104549
whole	F	DInf	-	0	ranfacL8_1	0.101981	0.0048	0.112076	0.0354416	21.3868	non-imp	imp	non-imp	non-imp	non-imp	non-imp	3.10459	0.316863	0.100201	4.04821	0.457884	0.144796	0.234361	0.0924882	0.0292473	3.37646	0.100214	0.0316905	4.33863	0.0884997	0.0279861	0.12078	0.0330612	0.0104549
whole	F	DInf	-	0	med_tradFreq	0.0896787	0.0042	0.115368	0.0364827	21.3868	non-imp	imp	non-imp	non-imp	non-imp	non-imp	3.10459	0.316863	0.100201	4.04821	0.457884	0.144796	0.234361	0.0924882	0.0292473	3.37646	0.100214	0.0316905	4.33863	0.0884997	0.0279861	0.12078	0.0330612	0.0104549
whole	F	DInf	-	0	localisation	0.0827511	0.0039	0.12766	0.0403697	21.3868	non-imp	imp	non-imp	non-imp	non-imp	non-imp	3.10459	0.316863	0.100201	4.04821	0.457884	0.144796	0.234361	0.0924882	0.0292473	3.37646	0.100214	0.0316905	4.33863	0.0884997	0.0279861	0.12078	0.0330612	0.0104549
whole	F	DInf	-	0	dr_Ca_mg	0.0293684	0.0014	0.0451604	0.014281	21.3868	non-imp	imp	non-imp	non-imp	non-imp	non-imp	3.10459	0.316863	0.100201	4.04821	0.457884	0.144796	0.234361	0.0924882	0.0292473	3.37646	0.100214	0.0316905	4.33863	0.0884997	0.0279861	0.12078	0.0330612	0.0104549
whole	F	DInf	-	0	BMI	0.0272189	0.0013	0.0868366	0.0274601	21.3868	non-imp	imp	non-imp	non-imp	non-imp	non-imp	3.10459	0.316863	0.100201	4.04821	0.457884	0.144796	0.234361	0.0924882	0.0292473	3.37646	0.100214	0.0316905	4.33863	0.0884997	0.0279861	0.12078	0.0330612	0.0104549
whole	F	DInf	-	0	par_allNeg	0.0240345	0.0011	0.0428748	0.0135582	21.3868	non-imp	imp	non-imp	non-imp	non-imp	non-imp	3.10459	0.316863	0.100201	4.04821	0.457884	0.144796	0.234361	0.0924882	0.0292473	3.37646	0.100214	0.0316905	4.33863	0.0884997	0.0279861	0.12078	0.0330612	0.0104549
whole	F	DInf	-	0	ethno_edu	0.0241902	0.0011	0.0449235	0.014206	21.3868	non-imp	imp	non-imp	non-imp	non-imp	non-imp	3.10459	0.316863	0.100201	4.04821	0.457884	0.144796	0.234361	0.0924882	0.0292473	3.37646	0.100214	0.0316905	4.33863	0.0884997	0.0279861	0.12078	0.0330612	0.0104549
whole	F	DInf	-	0	dr_vitA_um	0.0243671	0.0011	0.0500137	0.0158157	21.3868	non-imp	imp	non-imp	non-imp	non-imp	non-imp	3.10459	0.316863	0.100201	4.04821	0.457884	0.144796	0.234361	0.0924882	0.0292473	3.37646	0.100214	0.0316905	4.33863	0.0884997	0.0279861	0.12078	0.0330612	0.0104549
whole	F	DInf	-	0	dr_betacar_ug	0.019172	0.0009	0.0513724	0.0162454	21.3868	non-imp	imp	non-imp	non-imp	non-imp	non-imp	3.10459	0.316863	0.100201	4.04821	0.457884	0.144796	0.234361	0.0924882	0.0292473	3.37646	0.100214	0.0316905	4.33863	0.0884997	0.0279861	0.12078	0.0330612	0.0104549
whole	F	DInf	-	0	dr_Na_mg	0.0169064	0.0008	0.0402382	0.0127244	21.3868	non-imp	imp	non-imp	non-imp	non-imp	non-imp	3.10459	0.316863	0.100201	4.04821	0.457884	0.144796	0.234361	0.0924882	0.0292473	3.37646	0.100214	0.0316905	4.33863	0.0884997	0.0279861	0.12078	0.0330612	0.0104549
whole	F	DInf	-	0	dr_vitB1_mg	0.0153913	0.0007	0.0471003	0.0148944	21.3868	non-imp	imp	non-imp	non-imp	non-imp	non-imp	3.10459	0.316863	0.100201	4.04821	0.457884	0.144796	0.234361	0.0924882	0.0292473	3.37646	0.100214	0.0316905	4.33863	0.0884997	0.0279861	0.12078	0.0330612	0.0104549
whole	F	DInf	-	0	dr_K_mg	0.010803	0.0005	0.0285256	0.0090206	21.3868	non-imp	imp	non-imp	non-imp	non-imp	non-imp	3.10459	0.316863	0.100201	4.04821	0.457884	0.144796	0.234361	0.0924882	0.0292473	3.37646	0.100214	0.0316905	4.33863	0.0884997	0.0279861	0.12078	0.0330612	0.0104549
whole	F	DInf	-	0	dr_energy_kcal	0.00872212	0.0004	0.0167783	0.00530577	21.3868	non-imp	imp	non-imp	non-imp	non-imp	non-imp	3.10459	0.316863	0.100201	4.04821	0.457884	0.144796	0.234361	0.0924882	0.0292473	3.37646	0.100214	0.0316905	4.33863	0.0884997	0.0279861	0.12078	0.0330612	0.0104549
whole	F	DInf	-	0	med_tabac	0.00661567	0.0003	0.0130868	0.00413841	21.3868	non-imp	imp	non-imp	non-imp	non-imp	non-imp	3.10459	0.316863	0.100201	4.04821	0.457884	0.144796	0.234361	0.0924882	0.0292473	3.37646	0.100214	0.0316905	4.33863	0.0884997	0.0279861	0.12078	0.0330612	0.0104549
whole	F	DInf	-	0	med_tabacFreq	0.00399844	0.0002	0.016956	0.00536196	21.3868	non-imp	imp	non-imp	non-imp	non-imp	non-imp	3.10459	0.316863	0.100201	4.04821	0.457884	0.144796	0.234361	0.0924882	0.0292473	3.37646	0.100214	0.0316905	4.33863	0.0884997	0.0279861	0.12078	0.0330612	0.0104549
whole	F	DInf	-	0	norm_1	0.00417496	0.0002	0.0254566	0.00805008	21.3868	non-imp	imp	non-imp	non-imp	non-imp	non-imp	3.10459	0.316863	0.100201	4.04821	0.457884	0.144796	0.234361	0.0924882	0.0292473	3.37646	0.100214	0.0316905	4.33863	0.0884997	0.0279861	0.12078	0.0330612	0.0104549
whole	F	DInf	-	0	sanit_electro	0.00166383	0.0001	0.0132074	0.00417655	21.3868	non-imp	imp	non-imp	non-imp	non-imp	non-imp	3.10459	0.316863	0.100201	4.04821	0.457884	0.144796	0.234361	0.0924882	0.0292473	3.37646	0.100214	0.0316905	4.33863	0.0884997	0.0279861	0.12078	0.0330612	0.0104549
whole	F	DInf	-	0	dr_water_g	0.00190482	0.0001	0.0260776	0.00824645	21.3868	non-imp	imp	non-imp	non-imp	non-imp	non-imp	3.10459	0.316863	0.100201	4.04821	0.457884	0.144796	0.234361	0.0924882	0.0292473	3.37646	0.100214	0.0316905	4.33863	0.0884997	0.0279861	0.12078	0.0330612	0.0104549
whole	F	DInf	-	0	dr_ash_g	0.00213976	0.0001	0.0125369	0.0039645	21.3868	non-imp	imp	non-imp	non-imp	non-imp	non-imp	3.10459	0.316863	0.100201	4.04821	0.457884	0.144796	0.234361	0.0924882	0.0292473	3.37646	0.100214	0.0316905	4.33863	0.0884997	0.0279861	0.12078	0.0330612	0.0104549
whole	F	DInf	-	0	sanit_animals	-0.00103284	0	0.0327317	0.0103507	21.3868	non-imp	non-imp	non-imp	non-imp	non-imp	non-imp	3.10459	0.316863	0.100201	4.04821	0.457884	0.144796	0.234361	0.0924882	0.0292473	3.37646	0.100214	0.0316905	4.33863	0.0884997	0.0279861	0.12078	0.0330612	0.0104549
whole	F	DInf	-	0	dr_P_mg	-0.000996225	0	0.00739896	0.00233976	21.3868	non-imp	non-imp	non-imp	non-imp	non-imp	non-imp	3.10459	0.316863	0.100201	4.04821	0.457884	0.144796	0.234361	0.0924882	0.0292473	3.37646	0.100214	0.0316905	4.33863	0.0884997	0.0279861	0.12078	0.0330612	0.0104549
whole	F	DInf	-	0	dr_vitB3_mg	0.000286563	0	0.00945411	0.00298965	21.3868	non-imp	non-imp	non-imp	non-imp	non-imp	non-imp	3.10459	0.316863	0.100201	4.04821	0.457884	0.144796	0.234361	0.0924882	0.0292473	3.37646	0.100214	0.0316905	4.33863	0.0884997	0.0279861	0.12078	0.0330612	0.0104549
whole	F	DInf	-	0	dr_vitC_mg	-0.00261042	-0.0001	0.0139473	0.00441054	21.3868	non-imp	non-imp	non-imp	non-imp	non-imp	non-imp	3.10459	0.316863	0.100201	4.04821	0.457884	0.144796	0.234361	0.0924882	0.0292473	3.37646	0.100214	0.0316905	4.33863	0.0884997	0.0279861	0.12078	0.0330612	0.0104549
whole	F	DInf	-	0	dr_lipids_g	-0.00247135	-0.0001	0.0215058	0.00680072	21.3868	non-imp	non-imp	non-imp	non-imp	non-imp	non-imp	3.10459	0.316863	0.100201	4.04821	0.457884	0.144796	0.234361	0.0924882	0.0292473	3.37646	0.100214	0.0316905	4.33863	0.0884997	0.0279861	0.12078	0.0330612	0.0104549
whole	F	DInf	-	0	dr_proteins_g	-0.00230753	-0.0001	0.0106746	0.00337561	21.3868	non-imp	non-imp	non-imp	non-imp	non-imp	non-imp	3.10459	0.316863	0.100201	4.04821	0.457884	0.144796	0.234361	0.0924882	0.0292473	3.37646	0.100214	0.0316905	4.33863	0.0884997	0.0279861	0.12078	0.0330612	0.0104549
whole	F	DInf	-	0	sanit_floor	-0.00181798	-0.0001	0.0169712	0.00536677	21.3868	non-imp	non-imp	non-imp	non-imp	non-imp	non-imp	3.10459	0.316863	0.100201	4.04821	0.457884	0.144796	0.234361	0.0924882	0.0292473	3.37646	0.100214	0.0316905	4.33863	0.0884997	0.0279861	0.12078	0.0330612	0.0104549
whole	F	DInf	-	0	dr_Zn_mg	-0.00493534	-0.0002	0.0128195	0.00405389	21.3868	non-imp	non-imp	non-imp	non-imp	non-imp	non-imp	3.10459	0.316863	0.100201	4.04821	0.457884	0.144796	0.234361	0.0924882	0.0292473	3.37646	0.100214	0.0316905	4.33863	0.0884997	0.0279861	0.12078	0.0330612	0.0104549
whole	F	DInf	-	0	dr_Mg_mg	-0.004633	-0.0002	0.00726802	0.00229835	21.3868	non-imp	non-imp	non-imp	non-imp	non-imp	non-imp	3.10459	0.316863	0.100201	4.04821	0.457884	0.144796	0.234361	0.0924882	0.0292473	3.37646	0.100214	0.0316905	4.33863	0.0884997	0.0279861	0.12078	0.0330612	0.0104549
whole	F	DInf	-	0	dr_Fe_mg	-0.00453088	-0.0002	0.0104135	0.00329305	21.3868	non-imp	non-imp	non-imp	non-imp	non-imp	non-imp	3.10459	0.316863	0.100201	4.04821	0.457884	0.144796	0.234361	0.0924882	0.0292473	3.37646	0.100214	0.0316905	4.33863	0.0884997	0.0279861	0.12078	0.0330612	0.0104549
whole	F	DInf	-	0	dr_ret_ug	-0.00394646	-0.0002	0.0114812	0.00363069	21.3868	non-imp	non-imp	non-imp	non-imp	non-imp	non-imp	3.10459	0.316863	0.100201	4.04821	0.457884	0.144796	0.234361	0.0924882	0.0292473	3.37646	0.100214	0.0316905	4.33863	0.0884997	0.0279861	0.12078	0.0330612	0.0104549
whole	F	DInf	-	0	dr_fibres_g	-0.00384428	-0.0002	0.0136795	0.00432583	21.3868	non-imp	non-imp	non-imp	non-imp	non-imp	non-imp	3.10459	0.316863	0.100201	4.04821	0.457884	0.144796	0.234361	0.0924882	0.0292473	3.37646	0.100214	0.0316905	4.33863	0.0884997	0.0279861	0.12078	0.0330612	0.0104549
whole	F	DInf	-	0	sanit_toillette	-0.00372793	-0.0002	0.0033713	0.0010661	21.3868	non-imp	non-imp	non-imp	non-imp	non-imp	non-imp	3.10459	0.316863	0.100201	4.04821	0.457884	0.144796	0.234361	0.0924882	0.0292473	3.37646	0.100214	0.0316905	4.33863	0.0884997	0.0279861	0.12078	0.0330612	0.0104549
whole	F	DInf	-	0	med_purging	-0.00334075	-0.0002	0.00325741	0.00103008	21.3868	non-imp	non-imp	non-imp	non-imp	non-imp	non-imp	3.10459	0.316863	0.100201	4.04821	0.457884	0.144796	0.234361	0.0924882	0.0292473	3.37646	0.100214	0.0316905	4.33863	0.0884997	0.0279861	0.12078	0.0330612	0.0104549
whole	F	DInf	-	0	dr_vitB6_ug	-0.00689164	-0.0003	0.00799296	0.0025276	21.3868	non-imp	non-imp	non-imp	non-imp	non-imp	non-imp	3.10459	0.316863	0.100201	4.04821	0.457884	0.144796	0.234361	0.0924882	0.0292473	3.37646	0.100214	0.0316905	4.33863	0.0884997	0.0279861	0.12078	0.0330612	0.0104549
whole	F	DInf	-	0	dr_Cu_mg	-0.00647783	-0.0003	0.00831091	0.00262814	21.3868	non-imp	non-imp	non-imp	non-imp	non-imp	non-imp	3.10459	0.316863	0.100201	4.04821	0.457884	0.144796	0.234361	0.0924882	0.0292473	3.37646	0.100214	0.0316905	4.33863	0.0884997	0.0279861	0.12078	0.0330612	0.0104549
whole	F	DInf	-	0	dr_vitB2_mg	-0.0062832	-0.0003	0.0103846	0.0032839	21.3868	non-imp	non-imp	non-imp	non-imp	non-imp	non-imp	3.10459	0.316863	0.100201	4.04821	0.457884	0.144796	0.234361	0.0924882	0.0292473	3.37646	0.100214	0.0316905	4.33863	0.0884997	0.0279861	0.12078	0.0330612	0.0104549
whole	F	DInf	-	0	dr_vitE_mg	-0.00802516	-0.0004	0.008312	0.00262849	21.3868	non-imp	non-imp	non-imp	non-imp	non-imp	non-imp	3.10459	0.316863	0.100201	4.04821	0.457884	0.144796	0.234361	0.0924882	0.0292473	3.37646	0.100214	0.0316905	4.33863	0.0884997	0.0279861	0.12078	0.0330612	0.0104549
whole	F	DInf	-	0	dr_glucids_g	-0.0112858	-0.0005	0.0323437	0.010228	21.3868	non-imp	non-imp	non-imp	non-imp	non-imp	non-imp	3.10459	0.316863	0.100201	4.04821	0.457884	0.144796	0.234361	0.0924882	0.0292473	3.37646	0.100214	0.0316905	4.33863	0.0884997	0.0279861	0.12078	0.0330612	0.0104549
whole	F	DInf	-	0	dr_vitB9_ug	-0.0112035	-0.0005	0.0245539	0.00776461	21.3868	non-imp	non-imp	non-imp	non-imp	non-imp	non-imp	3.10459	0.316863	0.100201	4.04821	0.457884	0.144796	0.234361	0.0924882	0.0292473	3.37646	0.100214	0.0316905	4.33863	0.0884997	0.0279861	0.12078	0.0330612	0.0104549
whole	F	DInf	-	0	ranfacL3_1	-0.0176301	-0.0008	0.0162496	0.00513858	21.3868	non-imp	non-imp	non-imp	non-imp	non-imp	non-imp	3.10459	0.316863	0.100201	4.04821	0.457884	0.144796	0.234361	0.0924882	0.0292473	3.37646	0.100214	0.0316905	4.33863	0.0884997	0.0279861	0.12078	0.0330612	0.0104549
whole	F	DInf	-	0	med_ABlastTimeMonths	-0.0167549	-0.0008	0.020883	0.00660378	21.3868	non-imp	non-imp	non-imp	non-imp	non-imp	non-imp	3.10459	0.316863	0.100201	4.04821	0.457884	0.144796	0.234361	0.0924882	0.0292473	3.37646	0.100214	0.0316905	4.33863	0.0884997	0.0279861	0.12078	0.0330612	0.0104549
whole	F	DInf	-	0	dr_vitD_ug	-0.0202611	-0.0009	0.0150649	0.00476394	21.3868	non-imp	non-imp	non-imp	non-imp	non-imp	non-imp	3.10459	0.316863	0.100201	4.04821	0.457884	0.144796	0.234361	0.0924882	0.0292473	3.37646	0.100214	0.0316905	4.33863	0.0884997	0.0279861	0.12078	0.0330612	0.0104549
whole	F	DInf	-	0	med_APlastTimeMonths	-0.0224259	-0.001	0.00796721	0.00251945	21.3868	non-imp	non-imp	non-imp	non-imp	non-imp	non-imp	3.10459	0.316863	0.100201	4.04821	0.457884	0.144796	0.234361	0.0924882	0.0292473	3.37646	0.100214	0.0316905	4.33863	0.0884997	0.0279861	0.12078	0.0330612	0.0104549
whole	F	DInf	-	0	ethno_numChild	-0.023967	-0.0011	0.0112433	0.00355546	21.3868	non-imp	non-imp	non-imp	non-imp	non-imp	non-imp	3.10459	0.316863	0.100201	4.04821	0.457884	0.144796	0.234361	0.0924882	0.0292473	3.37646	0.100214	0.0316905	4.33863	0.0884997	0.0279861	0.12078	0.0330612	0.0104549
whole	F	DInf	-	0	dr_vitB12_ug	-0.027944	-0.0013	0.0122396	0.00387051	21.3868	non-imp	non-imp	non-imp	non-imp	non-imp	non-imp	3.10459	0.316863	0.100201	4.04821	0.457884	0.144796	0.234361	0.0924882	0.0292473	3.37646	0.100214	0.0316905	4.33863	0.0884997	0.0279861	0.12078	0.0330612	0.0104549
whole	F	DInf	-	0	sanit_water	-0.0277691	-0.0013	0.0220644	0.00697739	21.3868	non-imp	non-imp	non-imp	non-imp	non-imp	non-imp	3.10459	0.316863	0.100201	4.04821	0.457884	0.144796	0.234361	0.0924882	0.0292473	3.37646	0.100214	0.0316905	4.33863	0.0884997	0.0279861	0.12078	0.0330612	0.0104549
whole	F	DInf	-	0	sanit_cohab	-0.0408366	-0.0019	0.0169649	0.00536476	21.3868	non-imp	non-imp	non-imp	non-imp	non-imp	non-imp	3.10459	0.316863	0.100201	4.04821	0.457884	0.144796	0.234361	0.0924882	0.0292473	3.37646	0.100214	0.0316905	4.33863	0.0884997	0.0279861	0.12078	0.0330612	0.0104549
whole	F	DInf	-	0	nbinom_1	-0.0534586	-0.0025	0.022463	0.00710344	21.3868	non-imp	non-imp	non-imp	non-imp	non-imp	non-imp	3.10459	0.316863	0.100201	4.04821	0.457884	0.144796	0.234361	0.0924882	0.0292473	3.37646	0.100214	0.0316905	4.33863	0.0884997	0.0279861	0.12078	0.0330612	0.0104549
whole	F	phD0	-	0	par_EntTotal	12.1905	0.1415	3.52319	1.11413	86.1777	non-imp	non-imp	imp	imp	imp	imp	6.2211	0.669216	0.211625	7.65207	0.771219	0.243881	0.352615	0.0964307	0.0304941	6.47913	0.175155	0.0553889	7.90124	0.174677	0.0552378	0.267777	0.0179652	0.0056811
whole	F	phD0	-	0	par_EntTotalN_simple	9.25634	0.1074	1.83615	0.580641	86.1777	non-imp	non-imp	imp	imp	non-imp	imp	6.2211	0.669216	0.211625	7.65207	0.771219	0.243881	0.352615	0.0964307	0.0304941	6.47913	0.175155	0.0553889	7.90124	0.174677	0.0552378	0.267777	0.0179652	0.0056811
whole	F	phD0	-	0	Bristol_num	3.10936	0.0361	1.63241	0.516215	86.1777	non-imp	non-imp	imp	non-imp	non-imp	imp	6.2211	0.669216	0.211625	7.65207	0.771219	0.243881	0.352615	0.0964307	0.0304941	6.47913	0.175155	0.0553889	7.90124	0.174677	0.0552378	0.267777	0.0179652	0.0056811
whole	F	phD0	-	0	med_ABlastTimeMonths	1.41933	0.0165	1.12224	0.354884	86.1777	non-imp	non-imp	imp	non-imp	non-imp	non-imp	6.2211	0.669216	0.211625	7.65207	0.771219	0.243881	0.352615	0.0964307	0.0304941	6.47913	0.175155	0.0553889	7.90124	0.174677	0.0552378	0.267777	0.0179652	0.0056811
whole	F	phD0	-	0	med_tradFreq	1.38707	0.0161	0.809389	0.255951	86.1777	non-imp	non-imp	imp	non-imp	non-imp	non-imp	6.2211	0.669216	0.211625	7.65207	0.771219	0.243881	0.352615	0.0964307	0.0304941	6.47913	0.175155	0.0553889	7.90124	0.174677	0.0552378	0.267777	0.0179652	0.0056811
whole	F	phD0	-	0	sex	1.20498	0.014	0.79999	0.252979	86.1777	non-imp	non-imp	non-imp	non-imp	non-imp	non-imp	6.2211	0.669216	0.211625	7.65207	0.771219	0.243881	0.352615	0.0964307	0.0304941	6.47913	0.175155	0.0553889	7.90124	0.174677	0.0552378	0.267777	0.0179652	0.0056811
whole	F	phD0	-	0	dr_alcohol_mg	0.632994	0.0073	0.343842	0.108732	86.1777	non-imp	non-imp	non-imp	non-imp	non-imp	non-imp	6.2211	0.669216	0.211625	7.65207	0.771219	0.243881	0.352615	0.0964307	0.0304941	6.47913	0.175155	0.0553889	7.90124	0.174677	0.0552378	0.267777	0.0179652	0.0056811
whole	F	phD0	-	0	nbinom_1	0.398798	0.0046	0.993268	0.314099	86.1777	non-imp	non-imp	non-imp	non-imp	non-imp	non-imp	6.2211	0.669216	0.211625	7.65207	0.771219	0.243881	0.352615	0.0964307	0.0304941	6.47913	0.175155	0.0553889	7.90124	0.174677	0.0552378	0.267777	0.0179652	0.0056811
whole	F	phD0	-	0	par_allNeg	0.329501	0.0038	0.322211	0.101892	86.1777	non-imp	non-imp	non-imp	non-imp	non-imp	non-imp	6.2211	0.669216	0.211625	7.65207	0.771219	0.243881	0.352615	0.0964307	0.0304941	6.47913	0.175155	0.0553889	7.90124	0.174677	0.0552378	0.267777	0.0179652	0.0056811
whole	F	phD0	-	0	dr_ret_ug	0.148713	0.0017	0.149777	0.0473637	86.1777	non-imp	non-imp	non-imp	non-imp	non-imp	non-imp	6.2211	0.669216	0.211625	7.65207	0.771219	0.243881	0.352615	0.0964307	0.0304941	6.47913	0.175155	0.0553889	7.90124	0.174677	0.0552378	0.267777	0.0179652	0.0056811
whole	F	phD0	-	0	dr_Na_mg	0.125637	0.0015	0.104174	0.0329426	86.1777	non-imp	non-imp	non-imp	non-imp	non-imp	non-imp	6.2211	0.669216	0.211625	7.65207	0.771219	0.243881	0.352615	0.0964307	0.0304941	6.47913	0.175155	0.0553889	7.90124	0.174677	0.0552378	0.267777	0.0179652	0.0056811
whole	F	phD0	-	0	dr_ash_g	0.11292	0.0013	0.129318	0.040894	86.1777	non-imp	non-imp	non-imp	non-imp	non-imp	non-imp	6.2211	0.669216	0.211625	7.65207	0.771219	0.243881	0.352615	0.0964307	0.0304941	6.47913	0.175155	0.0553889	7.90124	0.174677	0.0552378	0.267777	0.0179652	0.0056811
whole	F	phD0	-	0	BMI	0.104571	0.0012	0.381746	0.120719	86.1777	non-imp	non-imp	non-imp	non-imp	non-imp	non-imp	6.2211	0.669216	0.211625	7.65207	0.771219	0.243881	0.352615	0.0964307	0.0304941	6.47913	0.175155	0.0553889	7.90124	0.174677	0.0552378	0.267777	0.0179652	0.0056811
whole	F	phD0	-	0	med_tabac	0.074694	0.0009	0.222034	0.0702133	86.1777	non-imp	non-imp	non-imp	non-imp	non-imp	non-imp	6.2211	0.669216	0.211625	7.65207	0.771219	0.243881	0.352615	0.0964307	0.0304941	6.47913	0.175155	0.0553889	7.90124	0.174677	0.0552378	0.267777	0.0179652	0.0056811
whole	F	phD0	-	0	dr_K_mg	0.0480206	0.0006	0.135477	0.0428415	86.1777	non-imp	non-imp	non-imp	non-imp	non-imp	non-imp	6.2211	0.669216	0.211625	7.65207	0.771219	0.243881	0.352615	0.0964307	0.0304941	6.47913	0.175155	0.0553889	7.90124	0.174677	0.0552378	0.267777	0.0179652	0.0056811
whole	F	phD0	-	0	med_tabacFreq	0.0403778	0.0005	0.126122	0.0398832	86.1777	non-imp	non-imp	non-imp	non-imp	non-imp	non-imp	6.2211	0.669216	0.211625	7.65207	0.771219	0.243881	0.352615	0.0964307	0.0304941	6.47913	0.175155	0.0553889	7.90124	0.174677	0.0552378	0.267777	0.0179652	0.0056811
whole	F	phD0	-	0	dr_vitC_mg	0.0246582	0.0003	0.0713306	0.0225567	86.1777	non-imp	non-imp	non-imp	non-imp	non-imp	non-imp	6.2211	0.669216	0.211625	7.65207	0.771219	0.243881	0.352615	0.0964307	0.0304941	6.47913	0.175155	0.0553889	7.90124	0.174677	0.0552378	0.267777	0.0179652	0.0056811
whole	F	phD0	-	0	ethno_edu	0.00479819	0.0001	0.0788559	0.0249364	86.1777	non-imp	non-imp	non-imp	non-imp	non-imp	non-imp	6.2211	0.669216	0.211625	7.65207	0.771219	0.243881	0.352615	0.0964307	0.0304941	6.47913	0.175155	0.0553889	7.90124	0.174677	0.0552378	0.267777	0.0179652	0.0056811
whole	F	phD0	-	0	dr_water_g	0.00642987	0.0001	0.124482	0.0393648	86.1777	non-imp	non-imp	non-imp	non-imp	non-imp	non-imp	6.2211	0.669216	0.211625	7.65207	0.771219	0.243881	0.352615	0.0964307	0.0304941	6.47913	0.175155	0.0553889	7.90124	0.174677	0.0552378	0.267777	0.0179652	0.0056811
whole	F	phD0	-	0	dr_vitB2_mg	0.00807519	0.0001	0.034724	0.0109807	86.1777	non-imp	non-imp	non-imp	non-imp	non-imp	non-imp	6.2211	0.669216	0.211625	7.65207	0.771219	0.243881	0.352615	0.0964307	0.0304941	6.47913	0.175155	0.0553889	7.90124	0.174677	0.0552378	0.267777	0.0179652	0.0056811
whole	F	phD0	-	0	dr_Fe_mg	0.00970216	0.0001	0.059098	0.0186884	86.1777	non-imp	non-imp	non-imp	non-imp	non-imp	non-imp	6.2211	0.669216	0.211625	7.65207	0.771219	0.243881	0.352615	0.0964307	0.0304941	6.47913	0.175155	0.0553889	7.90124	0.174677	0.0552378	0.267777	0.0179652	0.0056811
whole	F	phD0	-	0	dr_glucids_g	-0.00206268	0	0.0203707	0.00644177	86.1777	non-imp	non-imp	non-imp	non-imp	non-imp	non-imp	6.2211	0.669216	0.211625	7.65207	0.771219	0.243881	0.352615	0.0964307	0.0304941	6.47913	0.175155	0.0553889	7.90124	0.174677	0.0552378	0.267777	0.0179652	0.0056811
whole	F	phD0	-	0	med_purging	-0.00169884	0	0.0033706	0.00106588	86.1777	non-imp	non-imp	non-imp	non-imp	non-imp	non-imp	6.2211	0.669216	0.211625	7.65207	0.771219	0.243881	0.352615	0.0964307	0.0304941	6.47913	0.175155	0.0553889	7.90124	0.174677	0.0552378	0.267777	0.0179652	0.0056811
whole	F	phD0	-	0	dr_vitB1_mg	0.00168764	0	0.0380005	0.0120168	86.1777	non-imp	non-imp	non-imp	non-imp	non-imp	non-imp	6.2211	0.669216	0.211625	7.65207	0.771219	0.243881	0.352615	0.0964307	0.0304941	6.47913	0.175155	0.0553889	7.90124	0.174677	0.0552378	0.267777	0.0179652	0.0056811
whole	F	phD0	-	0	norm_1	0.00212152	0	0.197673	0.0625097	86.1777	non-imp	non-imp	non-imp	non-imp	non-imp	non-imp	6.2211	0.669216	0.211625	7.65207	0.771219	0.243881	0.352615	0.0964307	0.0304941	6.47913	0.175155	0.0553889	7.90124	0.174677	0.0552378	0.267777	0.0179652	0.0056811
whole	F	phD0	-	0	dr_Cu_mg	-0.00948995	-0.0001	0.0167249	0.00528888	86.1777	non-imp	non-imp	non-imp	non-imp	non-imp	non-imp	6.2211	0.669216	0.211625	7.65207	0.771219	0.243881	0.352615	0.0964307	0.0304941	6.47913	0.175155	0.0553889	7.90124	0.174677	0.0552378	0.267777	0.0179652	0.0056811
whole	F	phD0	-	0	dr_energy_kcal	-0.00832113	-0.0001	0.0387106	0.0122414	86.1777	non-imp	non-imp	non-imp	non-imp	non-imp	non-imp	6.2211	0.669216	0.211625	7.65207	0.771219	0.243881	0.352615	0.0964307	0.0304941	6.47913	0.175155	0.0553889	7.90124	0.174677	0.0552378	0.267777	0.0179652	0.0056811
whole	F	phD0	-	0	sanit_toillette	-0.00724482	-0.0001	0.0135659	0.00428991	86.1777	non-imp	non-imp	non-imp	non-imp	non-imp	non-imp	6.2211	0.669216	0.211625	7.65207	0.771219	0.243881	0.352615	0.0964307	0.0304941	6.47913	0.175155	0.0553889	7.90124	0.174677	0.0552378	0.267777	0.0179652	0.0056811
whole	F	phD0	-	0	dr_vitB9_ug	-0.00535358	-0.0001	0.0200979	0.00635551	86.1777	non-imp	non-imp	non-imp	non-imp	non-imp	non-imp	6.2211	0.669216	0.211625	7.65207	0.771219	0.243881	0.352615	0.0964307	0.0304941	6.47913	0.175155	0.0553889	7.90124	0.174677	0.0552378	0.267777	0.0179652	0.0056811
whole	F	phD0	-	0	dr_vitE_mg	-0.015635	-0.0002	0.044292	0.0140064	86.1777	non-imp	non-imp	non-imp	non-imp	non-imp	non-imp	6.2211	0.669216	0.211625	7.65207	0.771219	0.243881	0.352615	0.0964307	0.0304941	6.47913	0.175155	0.0553889	7.90124	0.174677	0.0552378	0.267777	0.0179652	0.0056811
whole	F	phD0	-	0	dr_fibres_g	-0.0277847	-0.0003	0.027767	0.00878068	86.1777	non-imp	non-imp	non-imp	non-imp	non-imp	non-imp	6.2211	0.669216	0.211625	7.65207	0.771219	0.243881	0.352615	0.0964307	0.0304941	6.47913	0.175155	0.0553889	7.90124	0.174677	0.0552378	0.267777	0.0179652	0.0056811
whole	F	phD0	-	0	dr_P_mg	-0.0256245	-0.0003	0.0199944	0.00632278	86.1777	non-imp	non-imp	non-imp	non-imp	non-imp	non-imp	6.2211	0.669216	0.211625	7.65207	0.771219	0.243881	0.352615	0.0964307	0.0304941	6.47913	0.175155	0.0553889	7.90124	0.174677	0.0552378	0.267777	0.0179652	0.0056811
whole	F	phD0	-	0	dr_vitB6_ug	-0.0235955	-0.0003	0.0236856	0.00749003	86.1777	non-imp	non-imp	non-imp	non-imp	non-imp	non-imp	6.2211	0.669216	0.211625	7.65207	0.771219	0.243881	0.352615	0.0964307	0.0304941	6.47913	0.175155	0.0553889	7.90124	0.174677	0.0552378	0.267777	0.0179652	0.0056811
whole	F	phD0	-	0	dr_betacar_ug	-0.0221621	-0.0003	0.033695	0.0106553	86.1777	non-imp	non-imp	non-imp	non-imp	non-imp	non-imp	6.2211	0.669216	0.211625	7.65207	0.771219	0.243881	0.352615	0.0964307	0.0304941	6.47913	0.175155	0.0553889	7.90124	0.174677	0.0552378	0.267777	0.0179652	0.0056811
whole	F	phD0	-	0	dr_Mg_mg	-0.0219217	-0.0003	0.0286824	0.00907018	86.1777	non-imp	non-imp	non-imp	non-imp	non-imp	non-imp	6.2211	0.669216	0.211625	7.65207	0.771219	0.243881	0.352615	0.0964307	0.0304941	6.47913	0.175155	0.0553889	7.90124	0.174677	0.0552378	0.267777	0.0179652	0.0056811
whole	F	phD0	-	0	dr_proteins_g	-0.0339352	-0.0004	0.0428641	0.0135548	86.1777	non-imp	non-imp	non-imp	non-imp	non-imp	non-imp	6.2211	0.669216	0.211625	7.65207	0.771219	0.243881	0.352615	0.0964307	0.0304941	6.47913	0.175155	0.0553889	7.90124	0.174677	0.0552378	0.267777	0.0179652	0.0056811
whole	F	phD0	-	0	localisation	-0.0338881	-0.0004	0.0437985	0.0138503	86.1777	non-imp	non-imp	non-imp	non-imp	non-imp	non-imp	6.2211	0.669216	0.211625	7.65207	0.771219	0.243881	0.352615	0.0964307	0.0304941	6.47913	0.175155	0.0553889	7.90124	0.174677	0.0552378	0.267777	0.0179652	0.0056811
whole	F	phD0	-	0	dr_Ca_mg	-0.0332078	-0.0004	0.0352541	0.0111483	86.1777	non-imp	non-imp	non-imp	non-imp	non-imp	non-imp	6.2211	0.669216	0.211625	7.65207	0.771219	0.243881	0.352615	0.0964307	0.0304941	6.47913	0.175155	0.0553889	7.90124	0.174677	0.0552378	0.267777	0.0179652	0.0056811
whole	F	phD0	-	0	sanit_cohab	-0.0455898	-0.0005	0.0930609	0.0294284	86.1777	non-imp	non-imp	non-imp	non-imp	non-imp	non-imp	6.2211	0.669216	0.211625	7.65207	0.771219	0.243881	0.352615	0.0964307	0.0304941	6.47913	0.175155	0.0553889	7.90124	0.174677	0.0552378	0.267777	0.0179652	0.0056811
whole	F	phD0	-	0	sanit_animals	-0.0448434	-0.0005	0.0327943	0.0103705	86.1777	non-imp	non-imp	non-imp	non-imp	non-imp	non-imp	6.2211	0.669216	0.211625	7.65207	0.771219	0.243881	0.352615	0.0964307	0.0304941	6.47913	0.175155	0.0553889	7.90124	0.174677	0.0552378	0.267777	0.0179652	0.0056811
whole	F	phD0	-	0	sanit_water	-0.0446517	-0.0005	0.0614061	0.0194183	86.1777	non-imp	non-imp	non-imp	non-imp	non-imp	non-imp	6.2211	0.669216	0.211625	7.65207	0.771219	0.243881	0.352615	0.0964307	0.0304941	6.47913	0.175155	0.0553889	7.90124	0.174677	0.0552378	0.267777	0.0179652	0.0056811
whole	F	phD0	-	0	med_APlastTimeMonths	-0.0446404	-0.0005	0.0898415	0.0284104	86.1777	non-imp	non-imp	non-imp	non-imp	non-imp	non-imp	6.2211	0.669216	0.211625	7.65207	0.771219	0.243881	0.352615	0.0964307	0.0304941	6.47913	0.175155	0.0553889	7.90124	0.174677	0.0552378	0.267777	0.0179652	0.0056811
whole	F	phD0	-	0	ranfacL3_1	-0.0415587	-0.0005	0.043418	0.01373	86.1777	non-imp	non-imp	non-imp	non-imp	non-imp	non-imp	6.2211	0.669216	0.211625	7.65207	0.771219	0.243881	0.352615	0.0964307	0.0304941	6.47913	0.175155	0.0553889	7.90124	0.174677	0.0552378	0.267777	0.0179652	0.0056811
whole	F	phD0	-	0	ranfacL8_1	-0.0557112	-0.0006	0.101212	0.0320062	86.1777	non-imp	non-imp	non-imp	non-imp	non-imp	non-imp	6.2211	0.669216	0.211625	7.65207	0.771219	0.243881	0.352615	0.0964307	0.0304941	6.47913	0.175155	0.0553889	7.90124	0.174677	0.0552378	0.267777	0.0179652	0.0056811
whole	F	phD0	-	0	dr_vitB12_ug	-0.0545372	-0.0006	0.0550572	0.0174106	86.1777	non-imp	non-imp	non-imp	non-imp	non-imp	non-imp	6.2211	0.669216	0.211625	7.65207	0.771219	0.243881	0.352615	0.0964307	0.0304941	6.47913	0.175155	0.0553889	7.90124	0.174677	0.0552378	0.267777	0.0179652	0.0056811
whole	F	phD0	-	0	dr_vitD_ug	-0.0503535	-0.0006	0.059706	0.0188807	86.1777	non-imp	non-imp	non-imp	non-imp	non-imp	non-imp	6.2211	0.669216	0.211625	7.65207	0.771219	0.243881	0.352615	0.0964307	0.0304941	6.47913	0.175155	0.0553889	7.90124	0.174677	0.0552378	0.267777	0.0179652	0.0056811
whole	F	phD0	-	0	sanit_electro	-0.0500897	-0.0006	0.0437208	0.0138257	86.1777	non-imp	non-imp	non-imp	non-imp	non-imp	non-imp	6.2211	0.669216	0.211625	7.65207	0.771219	0.243881	0.352615	0.0964307	0.0304941	6.47913	0.175155	0.0553889	7.90124	0.174677	0.0552378	0.267777	0.0179652	0.0056811
whole	F	phD0	-	0	dr_Zn_mg	-0.0488448	-0.0006	0.0431285	0.0136384	86.1777	non-imp	non-imp	non-imp	non-imp	non-imp	non-imp	6.2211	0.669216	0.211625	7.65207	0.771219	0.243881	0.352615	0.0964307	0.0304941	6.47913	0.175155	0.0553889	7.90124	0.174677	0.0552378	0.267777	0.0179652	0.0056811
whole	F	phD0	-	0	ethno_numChild	-0.0641808	-0.0007	0.0808057	0.025553	86.1777	non-imp	non-imp	non-imp	non-imp	non-imp	non-imp	6.2211	0.669216	0.211625	7.65207	0.771219	0.243881	0.352615	0.0964307	0.0304941	6.47913	0.175155	0.0553889	7.90124	0.174677	0.0552378	0.267777	0.0179652	0.0056811
whole	F	phD0	-	0	dr_lipids_g	-0.0669937	-0.0008	0.063728	0.0201526	86.1777	non-imp	non-imp	non-imp	non-imp	non-imp	non-imp	6.2211	0.669216	0.211625	7.65207	0.771219	0.243881	0.352615	0.0964307	0.0304941	6.47913	0.175155	0.0553889	7.90124	0.174677	0.0552378	0.267777	0.0179652	0.0056811
whole	F	phD0	-	0	dr_vitB3_mg	-0.0667648	-0.0008	0.0522962	0.0165375	86.1777	non-imp	non-imp	non-imp	non-imp	non-imp	non-imp	6.2211	0.669216	0.211625	7.65207	0.771219	0.243881	0.352615	0.0964307	0.0304941	6.47913	0.175155	0.0553889	7.90124	0.174677	0.0552378	0.267777	0.0179652	0.0056811
whole	F	phD0	-	0	sanit_floor	-0.0776193	-0.0009	0.0648323	0.0205018	86.1777	non-imp	non-imp	non-imp	non-imp	non-imp	non-imp	6.2211	0.669216	0.211625	7.65207	0.771219	0.243881	0.352615	0.0964307	0.0304941	6.47913	0.175155	0.0553889	7.90124	0.174677	0.0552378	0.267777	0.0179652	0.0056811
whole	F	phD0	-	0	dr_vitA_um	-0.100802	-0.0012	0.0810353	0.0256256	86.1777	non-imp	non-imp	non-imp	non-imp	non-imp	non-imp	6.2211	0.669216	0.211625	7.65207	0.771219	0.243881	0.352615	0.0964307	0.0304941	6.47913	0.175155	0.0553889	7.90124	0.174677	0.0552378	0.267777	0.0179652	0.0056811
whole	F	phD0	-	0	age	-0.114647	-0.0013	0.0644862	0.0203923	86.1777	non-imp	non-imp	non-imp	non-imp	non-imp	non-imp	6.2211	0.669216	0.211625	7.65207	0.771219	0.243881	0.352615	0.0964307	0.0304941	6.47913	0.175155	0.0553889	7.90124	0.174677	0.0552378	0.267777	0.0179652	0.0056811
whole	F	phD1	-	0	par_EntTotalN_simple	0.18399	0.1609	0.0413125	0.0130641	1.1433	imp	imp	imp	imp	imp	imp	0.750041	0.0722915	0.0228606	0.891978	0.0774279	0.0244848	0.308028	0.0976317	0.0308738	0.766806	0.0142761	0.00451451	0.921639	0.01499	0.00474026	0.255289	0.0177748	0.00562088
whole	F	phD1	-	0	par_EntTotal	0.108269	0.0947	0.0303688	0.00960346	1.1433	imp	imp	imp	imp	non-imp	imp	0.750041	0.0722915	0.0228606	0.891978	0.0774279	0.0244848	0.308028	0.0976317	0.0308738	0.766806	0.0142761	0.00451451	0.921639	0.01499	0.00474026	0.255289	0.0177748	0.00562088
whole	F	phD1	-	0	Bristol_num	0.0572482	0.0501	0.0241179	0.00762674	1.1433	imp	imp	imp	non-imp	non-imp	imp	0.750041	0.0722915	0.0228606	0.891978	0.0774279	0.0244848	0.308028	0.0976317	0.0308738	0.766806	0.0142761	0.00451451	0.921639	0.01499	0.00474026	0.255289	0.0177748	0.00562088
whole	F	phD1	-	0	norm_1	0.00834608	0.0073	0.00669132	0.00211598	1.1433	non-imp	non-imp	non-imp	non-imp	non-imp	non-imp	0.750041	0.0722915	0.0228606	0.891978	0.0774279	0.0244848	0.308028	0.0976317	0.0308738	0.766806	0.0142761	0.00451451	0.921639	0.01499	0.00474026	0.255289	0.0177748	0.00562088
whole	F	phD1	-	0	par_allNeg	0.00503805	0.0044	0.00319364	0.00100992	1.1433	non-imp	non-imp	non-imp	non-imp	non-imp	non-imp	0.750041	0.0722915	0.0228606	0.891978	0.0774279	0.0244848	0.308028	0.0976317	0.0308738	0.766806	0.0142761	0.00451451	0.921639	0.01499	0.00474026	0.255289	0.0177748	0.00562088
whole	F	phD1	-	0	dr_alcohol_mg	0.00418584	0.0037	0.00510528	0.00161443	1.1433	non-imp	non-imp	non-imp	non-imp	non-imp	non-imp	0.750041	0.0722915	0.0228606	0.891978	0.0774279	0.0244848	0.308028	0.0976317	0.0308738	0.766806	0.0142761	0.00451451	0.921639	0.01499	0.00474026	0.255289	0.0177748	0.00562088
whole	F	phD1	-	0	med_tradFreq	0.00409549	0.0036	0.00584341	0.00184785	1.1433	non-imp	non-imp	non-imp	non-imp	non-imp	non-imp	0.750041	0.0722915	0.0228606	0.891978	0.0774279	0.0244848	0.308028	0.0976317	0.0308738	0.766806	0.0142761	0.00451451	0.921639	0.01499	0.00474026	0.255289	0.0177748	0.00562088
whole	F	phD1	-	0	ethno_edu	0.0027874	0.0024	0.00290787	0.000919548	1.1433	non-imp	non-imp	non-imp	non-imp	non-imp	non-imp	0.750041	0.0722915	0.0228606	0.891978	0.0774279	0.0244848	0.308028	0.0976317	0.0308738	0.766806	0.0142761	0.00451451	0.921639	0.01499	0.00474026	0.255289	0.0177748	0.00562088
whole	F	phD1	-	0	dr_ash_g	0.00265321	0.0023	0.00302212	0.000955677	1.1433	non-imp	non-imp	non-imp	non-imp	non-imp	non-imp	0.750041	0.0722915	0.0228606	0.891978	0.0774279	0.0244848	0.308028	0.0976317	0.0308738	0.766806	0.0142761	0.00451451	0.921639	0.01499	0.00474026	0.255289	0.0177748	0.00562088
whole	F	phD1	-	0	med_ABlastTimeMonths	0.00235539	0.0021	0.0026539	0.000839236	1.1433	non-imp	non-imp	non-imp	non-imp	non-imp	non-imp	0.750041	0.0722915	0.0228606	0.891978	0.0774279	0.0244848	0.308028	0.0976317	0.0308738	0.766806	0.0142761	0.00451451	0.921639	0.01499	0.00474026	0.255289	0.0177748	0.00562088
whole	F	phD1	-	0	sex	0.00227347	0.002	0.00460543	0.00145636	1.1433	non-imp	non-imp	non-imp	non-imp	non-imp	non-imp	0.750041	0.0722915	0.0228606	0.891978	0.0774279	0.0244848	0.308028	0.0976317	0.0308738	0.766806	0.0142761	0.00451451	0.921639	0.01499	0.00474026	0.255289	0.0177748	0.00562088
whole	F	phD1	-	0	dr_vitB2_mg	0.0018109	0.0016	0.00318687	0.00100778	1.1433	non-imp	non-imp	non-imp	non-imp	non-imp	non-imp	0.750041	0.0722915	0.0228606	0.891978	0.0774279	0.0244848	0.308028	0.0976317	0.0308738	0.766806	0.0142761	0.00451451	0.921639	0.01499	0.00474026	0.255289	0.0177748	0.00562088
whole	F	phD1	-	0	dr_K_mg	0.00161691	0.0014	0.00293804	0.000929089	1.1433	non-imp	non-imp	non-imp	non-imp	non-imp	non-imp	0.750041	0.0722915	0.0228606	0.891978	0.0774279	0.0244848	0.308028	0.0976317	0.0308738	0.766806	0.0142761	0.00451451	0.921639	0.01499	0.00474026	0.255289	0.0177748	0.00562088
whole	F	phD1	-	0	dr_P_mg	0.00151249	0.0013	0.00299917	0.000948421	1.1433	non-imp	non-imp	non-imp	non-imp	non-imp	non-imp	0.750041	0.0722915	0.0228606	0.891978	0.0774279	0.0244848	0.308028	0.0976317	0.0308738	0.766806	0.0142761	0.00451451	0.921639	0.01499	0.00474026	0.255289	0.0177748	0.00562088
whole	F	phD1	-	0	dr_Ca_mg	0.0011994	0.001	0.00201387	0.000636842	1.1433	non-imp	non-imp	non-imp	non-imp	non-imp	non-imp	0.750041	0.0722915	0.0228606	0.891978	0.0774279	0.0244848	0.308028	0.0976317	0.0308738	0.766806	0.0142761	0.00451451	0.921639	0.01499	0.00474026	0.255289	0.0177748	0.00562088
whole	F	phD1	-	0	dr_water_g	0.000751555	0.0007	0.0011907	0.000376531	1.1433	non-imp	non-imp	non-imp	non-imp	non-imp	non-imp	0.750041	0.0722915	0.0228606	0.891978	0.0774279	0.0244848	0.308028	0.0976317	0.0308738	0.766806	0.0142761	0.00451451	0.921639	0.01499	0.00474026	0.255289	0.0177748	0.00562088
whole	F	phD1	-	0	dr_Fe_mg	0.000708999	0.0006	0.0010539	0.000333272	1.1433	non-imp	non-imp	non-imp	non-imp	non-imp	non-imp	0.750041	0.0722915	0.0228606	0.891978	0.0774279	0.0244848	0.308028	0.0976317	0.0308738	0.766806	0.0142761	0.00451451	0.921639	0.01499	0.00474026	0.255289	0.0177748	0.00562088
whole	F	phD1	-	0	dr_energy_kcal	0.000571813	0.0005	0.000716802	0.000226673	1.1433	non-imp	non-imp	non-imp	non-imp	non-imp	non-imp	0.750041	0.0722915	0.0228606	0.891978	0.0774279	0.0244848	0.308028	0.0976317	0.0308738	0.766806	0.0142761	0.00451451	0.921639	0.01499	0.00474026	0.255289	0.0177748	0.00562088
whole	F	phD1	-	0	dr_vitB9_ug	0.000593574	0.0005	0.000920929	0.000291223	1.1433	non-imp	non-imp	non-imp	non-imp	non-imp	non-imp	0.750041	0.0722915	0.0228606	0.891978	0.0774279	0.0244848	0.308028	0.0976317	0.0308738	0.766806	0.0142761	0.00451451	0.921639	0.01499	0.00474026	0.255289	0.0177748	0.00562088
whole	F	phD1	-	0	dr_fibres_g	0.000267201	0.0002	0.00073399	0.000232108	1.1433	non-imp	non-imp	non-imp	non-imp	non-imp	non-imp	0.750041	0.0722915	0.0228606	0.891978	0.0774279	0.0244848	0.308028	0.0976317	0.0308738	0.766806	0.0142761	0.00451451	0.921639	0.01499	0.00474026	0.255289	0.0177748	0.00562088
whole	F	phD1	-	0	dr_Mg_mg	0.000122305	0.0001	0.000627291	0.000198367	1.1433	non-imp	non-imp	non-imp	non-imp	non-imp	non-imp	0.750041	0.0722915	0.0228606	0.891978	0.0774279	0.0244848	0.308028	0.0976317	0.0308738	0.766806	0.0142761	0.00451451	0.921639	0.01499	0.00474026	0.255289	0.0177748	0.00562088
whole	F	phD1	-	0	med_purging	0.000160989	0.0001	0.000435891	0.000137841	1.1433	non-imp	non-imp	non-imp	non-imp	non-imp	non-imp	0.750041	0.0722915	0.0228606	0.891978	0.0774279	0.0244848	0.308028	0.0976317	0.0308738	0.766806	0.0142761	0.00451451	0.921639	0.01499	0.00474026	0.255289	0.0177748	0.00562088
whole	F	phD1	-	0	dr_vitB6_ug	-5.29892e-05	0	0.000534328	0.000168969	1.1433	non-imp	non-imp	non-imp	non-imp	non-imp	non-imp	0.750041	0.0722915	0.0228606	0.891978	0.0774279	0.0244848	0.308028	0.0976317	0.0308738	0.766806	0.0142761	0.00451451	0.921639	0.01499	0.00474026	0.255289	0.0177748	0.00562088
whole	F	phD1	-	0	dr_glucids_g	4.26928e-05	0	0.000538409	0.00017026	1.1433	non-imp	non-imp	non-imp	non-imp	non-imp	non-imp	0.750041	0.0722915	0.0228606	0.891978	0.0774279	0.0244848	0.308028	0.0976317	0.0308738	0.766806	0.0142761	0.00451451	0.921639	0.01499	0.00474026	0.255289	0.0177748	0.00562088
whole	F	phD1	-	0	dr_ret_ug	-0.000147453	-0.0001	0.00134874	0.00042651	1.1433	non-imp	non-imp	non-imp	non-imp	non-imp	non-imp	0.750041	0.0722915	0.0228606	0.891978	0.0774279	0.0244848	0.308028	0.0976317	0.0308738	0.766806	0.0142761	0.00451451	0.921639	0.01499	0.00474026	0.255289	0.0177748	0.00562088
whole	F	phD1	-	0	dr_Cu_mg	-0.000127969	-0.0001	0.000229082	7.24422e-05	1.1433	non-imp	non-imp	non-imp	non-imp	non-imp	non-imp	0.750041	0.0722915	0.0228606	0.891978	0.0774279	0.0244848	0.308028	0.0976317	0.0308738	0.766806	0.0142761	0.00451451	0.921639	0.01499	0.00474026	0.255289	0.0177748	0.00562088
whole	F	phD1	-	0	dr_vitC_mg	-0.000110122	-0.0001	0.0008173	0.000258453	1.1433	non-imp	non-imp	non-imp	non-imp	non-imp	non-imp	0.750041	0.0722915	0.0228606	0.891978	0.0774279	0.0244848	0.308028	0.0976317	0.0308738	0.766806	0.0142761	0.00451451	0.921639	0.01499	0.00474026	0.255289	0.0177748	0.00562088
whole	F	phD1	-	0	sanit_toillette	-7.52815e-05	-0.0001	0.000296534	9.37722e-05	1.1433	non-imp	non-imp	non-imp	non-imp	non-imp	non-imp	0.750041	0.0722915	0.0228606	0.891978	0.0774279	0.0244848	0.308028	0.0976317	0.0308738	0.766806	0.0142761	0.00451451	0.921639	0.01499	0.00474026	0.255289	0.0177748	0.00562088
whole	F	phD1	-	0	dr_vitB1_mg	-0.000271882	-0.0002	0.000347954	0.000110033	1.1433	non-imp	non-imp	non-imp	non-imp	non-imp	non-imp	0.750041	0.0722915	0.0228606	0.891978	0.0774279	0.0244848	0.308028	0.0976317	0.0308738	0.766806	0.0142761	0.00451451	0.921639	0.01499	0.00474026	0.255289	0.0177748	0.00562088
whole	F	phD1	-	0	med_tabac	-0.000224172	-0.0002	0.00032739	0.00010353	1.1433	non-imp	non-imp	non-imp	non-imp	non-imp	non-imp	0.750041	0.0722915	0.0228606	0.891978	0.0774279	0.0244848	0.308028	0.0976317	0.0308738	0.766806	0.0142761	0.00451451	0.921639	0.01499	0.00474026	0.255289	0.0177748	0.00562088
whole	F	phD1	-	0	dr_vitD_ug	-0.000174487	-0.0002	0.000723164	0.000228685	1.1433	non-imp	non-imp	non-imp	non-imp	non-imp	non-imp	0.750041	0.0722915	0.0228606	0.891978	0.0774279	0.0244848	0.308028	0.0976317	0.0308738	0.766806	0.0142761	0.00451451	0.921639	0.01499	0.00474026	0.255289	0.0177748	0.00562088
whole	F	phD1	-	0	dr_Zn_mg	-0.000385276	-0.0003	0.000416255	0.000131631	1.1433	non-imp	non-imp	non-imp	non-imp	non-imp	non-imp	0.750041	0.0722915	0.0228606	0.891978	0.0774279	0.0244848	0.308028	0.0976317	0.0308738	0.766806	0.0142761	0.00451451	0.921639	0.01499	0.00474026	0.255289	0.0177748	0.00562088
whole	F	phD1	-	0	dr_vitE_mg	-0.00038144	-0.0003	0.000664639	0.000210177	1.1433	non-imp	non-imp	non-imp	non-imp	non-imp	non-imp	0.750041	0.0722915	0.0228606	0.891978	0.0774279	0.0244848	0.308028	0.0976317	0.0308738	0.766806	0.0142761	0.00451451	0.921639	0.01499	0.00474026	0.255289	0.0177748	0.00562088
whole	F	phD1	-	0	sanit_electro	-0.000445235	-0.0004	0.000442916	0.000140062	1.1433	non-imp	non-imp	non-imp	non-imp	non-imp	non-imp	0.750041	0.0722915	0.0228606	0.891978	0.0774279	0.0244848	0.308028	0.0976317	0.0308738	0.766806	0.0142761	0.00451451	0.921639	0.01499	0.00474026	0.255289	0.0177748	0.00562088
whole	F	phD1	-	0	sanit_floor	-0.000550886	-0.0005	0.000516712	0.000163399	1.1433	non-imp	non-imp	non-imp	non-imp	non-imp	non-imp	0.750041	0.0722915	0.0228606	0.891978	0.0774279	0.0244848	0.308028	0.0976317	0.0308738	0.766806	0.0142761	0.00451451	0.921639	0.01499	0.00474026	0.255289	0.0177748	0.00562088
whole	F	phD1	-	0	med_tabacFreq	-0.000538048	-0.0005	0.000686291	0.000217024	1.1433	non-imp	non-imp	non-imp	non-imp	non-imp	non-imp	0.750041	0.0722915	0.0228606	0.891978	0.0774279	0.0244848	0.308028	0.0976317	0.0308738	0.766806	0.0142761	0.00451451	0.921639	0.01499	0.00474026	0.255289	0.0177748	0.00562088
whole	F	phD1	-	0	dr_Na_mg	-0.000700932	-0.0006	0.000717678	0.00022695	1.1433	non-imp	non-imp	non-imp	non-imp	non-imp	non-imp	0.750041	0.0722915	0.0228606	0.891978	0.0774279	0.0244848	0.308028	0.0976317	0.0308738	0.766806	0.0142761	0.00451451	0.921639	0.01499	0.00474026	0.255289	0.0177748	0.00562088
whole	F	phD1	-	0	dr_vitB12_ug	-0.000700203	-0.0006	0.00151979	0.000480601	1.1433	non-imp	non-imp	non-imp	non-imp	non-imp	non-imp	0.750041	0.0722915	0.0228606	0.891978	0.0774279	0.0244848	0.308028	0.0976317	0.0308738	0.766806	0.0142761	0.00451451	0.921639	0.01499	0.00474026	0.255289	0.0177748	0.00562088
whole	F	phD1	-	0	sanit_water	-0.00066653	-0.0006	0.000421905	0.000133418	1.1433	non-imp	non-imp	non-imp	non-imp	non-imp	non-imp	0.750041	0.0722915	0.0228606	0.891978	0.0774279	0.0244848	0.308028	0.0976317	0.0308738	0.766806	0.0142761	0.00451451	0.921639	0.01499	0.00474026	0.255289	0.0177748	0.00562088
whole	F	phD1	-	0	dr_vitB3_mg	-0.000655271	-0.0006	0.000854994	0.000270373	1.1433	non-imp	non-imp	non-imp	non-imp	non-imp	non-imp	0.750041	0.0722915	0.0228606	0.891978	0.0774279	0.0244848	0.308028	0.0976317	0.0308738	0.766806	0.0142761	0.00451451	0.921639	0.01499	0.00474026	0.255289	0.0177748	0.00562088
whole	F	phD1	-	0	dr_betacar_ug	-0.000643614	-0.0006	0.000654529	0.00020698	1.1433	non-imp	non-imp	non-imp	non-imp	non-imp	non-imp	0.750041	0.0722915	0.0228606	0.891978	0.0774279	0.0244848	0.308028	0.0976317	0.0308738	0.766806	0.0142761	0.00451451	0.921639	0.01499	0.00474026	0.255289	0.0177748	0.00562088
whole	F	phD1	-	0	localisation	-0.000838457	-0.0007	0.000688726	0.000217794	1.1433	non-imp	non-imp	non-imp	non-imp	non-imp	non-imp	0.750041	0.0722915	0.0228606	0.891978	0.0774279	0.0244848	0.308028	0.0976317	0.0308738	0.766806	0.0142761	0.00451451	0.921639	0.01499	0.00474026	0.255289	0.0177748	0.00562088
whole	F	phD1	-	0	dr_proteins_g	-0.000793745	-0.0007	0.000488066	0.00015434	1.1433	non-imp	non-imp	non-imp	non-imp	non-imp	non-imp	0.750041	0.0722915	0.0228606	0.891978	0.0774279	0.0244848	0.308028	0.0976317	0.0308738	0.766806	0.0142761	0.00451451	0.921639	0.01499	0.00474026	0.255289	0.0177748	0.00562088
whole	F	phD1	-	0	dr_vitA_um	-0.000778259	-0.0007	0.000365181	0.00011548	1.1433	non-imp	non-imp	non-imp	non-imp	non-imp	non-imp	0.750041	0.0722915	0.0228606	0.891978	0.0774279	0.0244848	0.308028	0.0976317	0.0308738	0.766806	0.0142761	0.00451451	0.921639	0.01499	0.00474026	0.255289	0.0177748	0.00562088
whole	F	phD1	-	0	sanit_cohab	-0.00076858	-0.0007	0.000913062	0.000288736	1.1433	non-imp	non-imp	non-imp	non-imp	non-imp	non-imp	0.750041	0.0722915	0.0228606	0.891978	0.0774279	0.0244848	0.308028	0.0976317	0.0308738	0.766806	0.0142761	0.00451451	0.921639	0.01499	0.00474026	0.255289	0.0177748	0.00562088
whole	F	phD1	-	0	ethno_numChild	-0.000952388	-0.0008	0.000669147	0.000211603	1.1433	non-imp	non-imp	non-imp	non-imp	non-imp	non-imp	0.750041	0.0722915	0.0228606	0.891978	0.0774279	0.0244848	0.308028	0.0976317	0.0308738	0.766806	0.0142761	0.00451451	0.921639	0.01499	0.00474026	0.255289	0.0177748	0.00562088
whole	F	phD1	-	0	dr_lipids_g	-0.00100018	-0.0009	0.00105535	0.00033373	1.1433	non-imp	non-imp	non-imp	non-imp	non-imp	non-imp	0.750041	0.0722915	0.0228606	0.891978	0.0774279	0.0244848	0.308028	0.0976317	0.0308738	0.766806	0.0142761	0.00451451	0.921639	0.01499	0.00474026	0.255289	0.0177748	0.00562088
whole	F	phD1	-	0	ranfacL8_1	-0.00113014	-0.001	0.000820946	0.000259606	1.1433	non-imp	non-imp	non-imp	non-imp	non-imp	non-imp	0.750041	0.0722915	0.0228606	0.891978	0.0774279	0.0244848	0.308028	0.0976317	0.0308738	0.766806	0.0142761	0.00451451	0.921639	0.01499	0.00474026	0.255289	0.0177748	0.00562088
[truncated: 1,901 more rows]

## Sheet: Table S4
Supplementary Table 4. Correlations between the collected contextual variables (metadata). The correlations were calculated for the original dataset including missing data (“NA”), and for the whole (“Whole MF”) and rural-urban (“Rural-urban MF”) datasets with missing data imputed using Miss Forest algorithm (see Methods). All analyses are based on the datasets with the imputed missing values. The…
[truncated: 12,197 more rows]

[truncated: 6 more sheets: Table S5, Table S6, Table S7, Table S8, Table S9, Table S10]
